# Supplementary material for: Sulfur Metabolism Pathways in Sulfobacillus acidophilus TPY, A Gram-Positive Moderate Thermoacidophile from a Hydrothermal Vent
Source: Front Microbiol. 2016 Nov 18;7:1861. doi: 10.3389/fmicb.2016.01861 (PMC5114278; doi:10.3389/fmicb.2016.01861)
Supplement: Supplementary file 3 [file Table3.XLS]

## Sheet: S-VS-Fe.GeneDiffExpFilter
geneID	geneLength	S-Expression	FeSO4-Expression	S-RPKM	FeSO4-RPKM	log2 ratio of (FeSO4-RPKM/S-RPKM)	Up-Down-Regulation(FeSO4/S)	P-value	FDR	locus_tag	GO Component	GO Function	GO Process	KEGG
gi|339626328|ref|NC_015757.1|:2013174-2013509	336	0	54	0	21.2819	14.3773	Up	3.13e-14	1.43e-13	TPY_2123	-	-	-	-
gi|339626328|ref|NC_015757.1|:c2155105-2154959	147	0	23	0	20.7189	14.3387	Up	1.89e-06	4.25e-06	TPY_2299	-	-	-	-
gi|339626328|ref|NC_015757.1|:3431371-3431604	234	8	31207	5.78499	17660.1	11.5759	Up	1.83e-06	4.14e-06	TPY_3698	-	-	-	K03116//sec-independent protein translocase protein TatA
gi|339626328|ref|NC_015757.1|:c2157235-2156810	426	2	2086	0.794418	648.426	9.67283	Up	8.96e-05	0.000178846	TPY_2302	-	GO:0003824//catalytic activity	-	K02304//precorrin-2 dehydrogenase / sirohydrochlorin ferrochelatase [EC:1.3.1.76 4.99.1.4]
gi|339626328|ref|NC_015757.1|:c2712051-2711773	279	12	10518	7.27789	4992.12	9.42192	Up	1e-07	2.45e-07	TPY_2933	-	-	-	-
gi|339626328|ref|NC_015757.1|:2265131-2266390	1260	19	14738	2.55159	1548.9	9.24563	Up	5.13e-10	1.41e-09	TPY_2441	-	-	-	K06595//heam-based aerotactic trancducer
gi|339626328|ref|NC_015757.1|:3431621-3432610	990	42	28569	7.17865	3821.34	9.05615	Up	8.17e-14	3.49e-13	TPY_3699	-	GO:0051540	-	K08358//tetrathionate reductase subunit B
gi|339626328|ref|NC_015757.1|:c2160695-2159082	1614	46	30748	4.82262	2522.72	9.03095	Up	2.98e-14	1.36e-13	TPY_2305	-	GO:0005488//binding	-	K00392//sulfite reductase (ferredoxin) [EC:1.8.7.1]
gi|339626328|ref|NC_015757.1|:c2711745-2711305	441	33	20735	12.662	6226.17	8.94169	Up	1.11e-13	4.69e-13	TPY_2932	-	-	-	-
gi|339626328|ref|NC_015757.1|:c2158382-2157324	1059	20	11282	3.19567	1410.74	8.78611	Up	2.4e-10	6.65e-10	TPY_2303	-	GO:0016772//transferase activity, transferring phosphorus-containing groups	-	K00958//sulfate adenylyltransferase [EC:2.7.7.4]
gi|339626328|ref|NC_015757.1|:2835245-2836402	1158	88	42761	12.8589	4889.84	8.57088	Up	5.37e-14	2.36e-13	TPY_3049	-	-	-	K06139//pyrroloquinoline quinone biosynthesis protein E
gi|339626328|ref|NC_015757.1|:c1785926-1784499	1428	520	219426	61.6174	20347.7	8.36731	Up	1.34e-12	4.47e-12	TPY_1879	-	-	-	-
gi|339626328|ref|NC_015757.1|:c2159089-2158406	684	15	5898	3.71077	1141.84	8.26542	Up	1.07e-08	2.74e-08	TPY_2304	-	-	GO:0008152//metabolic process	K00390//phosphoadenosine phosphosulfate reductase [EC:1.8.4.8]
gi|339626328|ref|NC_015757.1|:1158823-1160349	1527	9	3233	0.997314	280.364	8.13504	Up	8.98e-07	2.06e-06	TPY_1239	-	-	-	K03307//solute:Na+ symporter, SSS family
gi|339626328|ref|NC_015757.1|:c2383790-2383260	531	22	7808	7.01062	1947.16	8.11761	Up	5.25e-11	1.51e-10	TPY_2555	-	-	-	-
gi|339626328|ref|NC_015757.1|:3432626-3433843	1218	33	8011	4.58453	870.954	7.56968	Up	1.11e-13	4.68e-13	TPY_3700	-	-	-	K00185//molybdopterin oxidoreductase, membrane subunit [EC:1.2.7.-];K08359//tetrathionate reductase subunit C
gi|339626328|ref|NC_015757.1|:c1643720-1643031	690	35	8300	8.58317	1592.89	7.53592	Up	6.04e-14	2.63e-13	TPY_1743	GO:0016020//membrane	GO:0017111//nucleoside-triphosphatase activity;GO:0000166//nucleotide binding	-	K02003//putative ABC transport system ATP-binding protein
gi|339626328|ref|NC_015757.1|:c2456337-2456065	273	17	3818	10.5369	1851.95	7.45744	Up	2.35e-09	6.24e-09	TPY_2623	-	-	-	-
gi|339626328|ref|NC_015757.1|:c2837513-2836443	1071	25	5477	3.94984	677.188	7.42162	Up	5.6e-12	1.74e-11	TPY_3050	-	-	-	K00231//oxygen-dependent protoporphyrinogen oxidase [EC:1.3.3.4]
gi|339626328|ref|NC_015757.1|:c2156793-2156062	732	24	4556	5.5479	824.192	7.21489	Up	1.17e-11	3.53e-11	TPY_2301	-	GO:0003824//catalytic activity	GO:0008152//metabolic process	K02302//uroporphyrin-III C-methyltransferase / precorrin-2 dehydrogenase / sirohydrochlorin ferrochelatase [EC:2.1.1.107 1.3.1.76 4.99.1.4];K02303//uroporphyrin-III C-methyltransferase [EC:2.1.1.107]
gi|339626328|ref|NC_015757.1|:2837738-2838835	1098	123	21954	18.9553	2647.69	7.12599	Up	0	0	TPY_3051	-	-	-	K01628//L-fuculose-phosphate aldolase [EC:4.1.2.17]
gi|339626328|ref|NC_015757.1|:c2311252-2310422	831	10	1348	2.03623	214.805	6.72098	Up	4.36e-07	1.02e-06	TPY_2488	-	-	-	-
gi|339626328|ref|NC_015757.1|:3433856-3437017	3162	168	20025	8.99034	838.622	6.5435	Up	2.08e-13	8.27e-13	TPY_3701	-	GO:0005488//binding	-	K08357//tetrathionate reductase subunit A
gi|339626328|ref|NC_015757.1|:1222109-1222627	519	49	5737	15.9756	1463.77	6.51768	Up	0	0	TPY_1306	-	-	-	K03088//RNA polymerase sigma-70 factor, ECF subfamily
gi|339626328|ref|NC_015757.1|:c1643034-1641838	1197	138	15353	19.508	1698.46	6.44401	Up	1.83e-13	7.35e-13	TPY_1742	-	-	-	K02004//putative ABC transport system permease protein
gi|339626328|ref|NC_015757.1|:c1644784-1643717	1068	72	7992	11.4075	990.923	6.44072	Up	0	0	TPY_1744	-	-	-	K02005//HlyD family secretion protein
gi|339626328|ref|NC_015757.1|:c1755633-1754212	1422	98	10850	11.6615	1010.38	6.437	Up	0	0	TPY_1847	-	-	-	K01897//long-chain acyl-CoA synthetase [EC:6.2.1.3];K01913//[EC:6.2.1.-];K01976//[EC:6.-.-.-]
gi|339626328|ref|NC_015757.1|:c2046085-2045912	174	2	217	1.94495	165.145	6.40786	Up	8.96e-05	0.000178553	TPY_2171	-	-	-	-
gi|339626328|ref|NC_015757.1|:2045404-2045946	543	12	1205	3.73947	293.862	6.29616	Up	1e-07	2.45e-07	TPY_2170	-	-	-	-
gi|339626328|ref|NC_015757.1|:c2456021-2455134	888	91	9021	17.3403	1345.23	6.27758	Up	0	0	TPY_2622	-	-	-	K03734//thiamine biosynthesis lipoprotein
gi|339626328|ref|NC_015757.1|:c3292952-3290571	2382	189	17111	13.4261	951.239	6.1467	Up	2.51e-13	9.79e-13	TPY_3555	-	-	-	K04076//Lon-like ATP-dependent protease [EC:3.4.21.-];K01362//[EC:3.4.21.-];K04770//Lon-like ATP-dependent protease [EC:3.4.21.-];K01338//ATP-dependent Lon protease [EC:3.4.21.53]
gi|339626328|ref|NC_015757.1|:580928-581371	444	93	8182	35.4428	2440.24	6.10538	Up	6.17e-14	2.68e-13	TPY_0620	-	-	-	K06889//K07397 putative redox protein;K07397//putative redox protein
gi|339626328|ref|NC_015757.1|:2044802-2045377	576	5	432	1.46885	99.3155	6.07926	Up	1.43e-05	3.07e-05	TPY_2169	-	-	-	-
gi|339626328|ref|NC_015757.1|:c1317584-1316973	612	201	16136	55.5742	3491.41	5.97325	Up	0	0	TPY_1399	-	-	-	K07039//uncharacterized protein
gi|339626328|ref|NC_015757.1|:c1178583-1177192	1392	33	2359	4.01147	224.411	5.80587	Up	1.11e-13	4.68e-13	TPY_1258	-	-	-	-
gi|339626328|ref|NC_015757.1|:c2455137-2454091	1047	146	10242	23.5958	1295.37	5.77869	Up	4.31e-14	1.93e-13	TPY_2621	-	-	-	-
gi|339626328|ref|NC_015757.1|:c2156003-2155365	639	132	9241	34.9544	1915.02	5.77574	Up	1.57e-13	6.4e-13	TPY_2300	-	GO:0016491//oxidoreductase activity;GO:0016209//antioxidant activity	-	K03386//peroxiredoxin (alkyl hydroperoxide reductase subunit C) [EC:1.11.1.15]
gi|339626328|ref|NC_015757.1|:581487-581750	264	38	2629	24.3561	1318.69	5.75868	Up	4.55e-14	2.03e-13	TPY_0621	-	-	-	K08301//ribonuclease G [EC:3.1.26.-]
gi|339626328|ref|NC_015757.1|:1223767-1224960	1194	245	16797	34.7208	1862.87	5.74558	Up	3.51e-13	1.32e-12	TPY_1308	-	-	-	K03183//ubiquinone/menaquinone biosynthesis methyltransferase [EC:2.1.1.163 2.1.1.201]
gi|339626328|ref|NC_015757.1|:1222624-1223673	1050	382	25804	61.5606	3254.27	5.72418	Up	6.79e-13	2.38e-12	TPY_1307	-	-	-	-
gi|339626328|ref|NC_015757.1|:c1641793-1640846	948	207	13409	36.948	1873.03	5.66373	Up	3.84e-14	1.74e-13	TPY_1741	-	-	-	K02005//HlyD family secretion protein;K13888//macrolide-specific efflux protein MacA
gi|339626328|ref|NC_015757.1|:c721310-720120	1191	1355	84371	192.511	9380.74	5.60669	Up	4.61e-12	1.45e-11	TPY_0771	-	GO:0003824//catalytic activity	-	K01362//[EC:3.4.21.-];K04772//serine protease DegQ [EC:3.4.21.-]
gi|339626328|ref|NC_015757.1|:c2383189-2382251	939	144	8540	25.9493	1204.34	5.5364	Up	1.2e-13	5.02e-13	TPY_2554	-	-	-	K01990//ABC-2 type transport system ATP-binding protein
gi|339626328|ref|NC_015757.1|:c1176499-1176215	285	4	226	2.37489	105.007	5.46648	Up	2.7e-05	5.68e-05	TPY_1255	-	-	-	-
gi|339626328|ref|NC_015757.1|:588340-589359	1020	163	8870	27.0406	1151.54	5.4123	Up	2.3e-13	9.05e-13	TPY_0628	GO:0044424//intracellular part	GO:0016709//oxidoreductase activity, acting on paired donors, with incorporation or reduction of molecular oxygen, NADH or NADPH as one donor, and incorporation of one atom of oxygen	GO:0018959	K03380//phenol 2-monooxygenase [EC:1.14.13.7];K15764//toluene monooxygenase system protein E [EC:1.14.13.-]
gi|339626328|ref|NC_015757.1|:3086003-3086122	120	7	377	9.87064	416.022	5.39737	Up	3.69e-06	8.22e-06	TPY_3342	-	-	-	-
gi|339626328|ref|NC_015757.1|:2595879-2596478	600	380	19120	107.167	4219.81	5.29924	Up	0	0	TPY_2805	-	-	-	K00561//23S rRNA (adenine2085-N6)-dimethyltransferase [EC:2.1.1.184];K03183//ubiquinone/menaquinone biosynthesis methyltransferase [EC:2.1.1.163 2.1.1.201];K00599//[EC:2.1.1.-]
gi|339626328|ref|NC_015757.1|:c1756967-1755633	1335	199	9902	25.2232	982.194	5.28318	Up	0	0	TPY_1848	-	-	-	K08369//MFS transporter, putative metabolite:H+ symporter
gi|339626328|ref|NC_015757.1|:2596478-2597545	1068	430	19127	68.128	2371.55	5.12144	Up	5.82e-13	2.08e-12	TPY_2806	-	-	-	K01112//[EC:3.1.3.-];K01078//acid phosphatase [EC:3.1.3.2]
gi|339626328|ref|NC_015757.1|:1418095-1418370	276	5	221	3.06542	106.032	5.11228	Up	1.43e-05	3.07e-05	TPY_1497	-	-	-	-
gi|339626328|ref|NC_015757.1|:c2114989-2114690	300	2	87	1.12807	38.402	5.08925	Up	8.96e-05	0.000178748	TPY_2258	-	-	-	K04653//hydrogenase expression/formation protein HypC
gi|339626328|ref|NC_015757.1|:1323131-1323652	522	7	294	2.26911	74.5818	5.03862	Up	3.69e-06	8.21e-06	TPY_1405	-	-	-	-
gi|339626328|ref|NC_015757.1|:595804-596109	306	5	206	2.76489	89.1459	5.01088	Up	1.43e-05	3.07e-05	TPY_0637	-	-	-	K15762//toluene monooxygenase system ferredoxin subunit
gi|339626328|ref|NC_015757.1|:c2865002-2864379	624	554	22482	150.229	4770.96	4.98905	Up	7.17e-14	3.1e-13	TPY_3080	-	-	-	K00412//ubiquinol-cytochrome c reductase cytochrome b subunit;K03891//ubiquinol-cytochrome c reductase cytochrome b subunit;K02635//cytochrome b6
gi|339626328|ref|NC_015757.1|:3437681-3438472	792	128	5032	27.3472	841.339	4.94322	Up	4.66e-14	2.07e-13	TPY_3703	-	-	-	K03118//sec-independent protein translocase protein TatC
gi|339626328|ref|NC_015757.1|:c582828-581977	852	55	2152	10.9232	334.471	4.93641	Up	0	0	TPY_0622	-	-	-	-
gi|339626328|ref|NC_015757.1|:c2382254-2381067	1188	169	6385	24.0713	711.705	4.8859	Up	1.71e-14	7.9e-14	TPY_2553	-	-	-	K01992//ABC-2 type transport system permease protein
gi|339626328|ref|NC_015757.1|:c1175902-1174643	1260	14	527	1.88012	55.3855	4.88061	Up	2.26e-08	5.73e-08	TPY_1253	-	-	-	K07112//
gi|339626328|ref|NC_015757.1|:c54072-53692	381	92	3269	40.8593	1136.18	4.79738	Up	3.44e-14	1.56e-13	TPY_0057	-	-	-	-
gi|339626328|ref|NC_015757.1|:c53675-53442	234	25	859	18.0781	486.108	4.74896	Up	5.6e-12	1.74e-11	TPY_0056	GO:0044424//intracellular part	GO:0016782//transferase activity, transferring sulfur-containing groups	GO:0006399//tRNA metabolic process	K04085//tRNA 2-thiouridine synthesizing protein A [EC:2.8.1.-]
gi|339626328|ref|NC_015757.1|:c2087334-2087035	300	15	493	8.46055	217.611	4.68486	Up	1.07e-08	2.75e-08	TPY_2219	-	GO:0016903//oxidoreductase activity, acting on the aldehyde or oxo group of donors;GO:0043169//cation binding;GO:0051540	GO:0008152//metabolic process	K03518//carbon-monoxide dehydrogenase small subunit [EC:1.2.99.2]
gi|339626328|ref|NC_015757.1|:c2730219-2728663	1557	132	4278	14.3454	363.838	4.66463	Up	1.57e-13	6.4e-13	TPY_2947	-	-	-	K00382//dihydrolipoamide dehydrogenase [EC:1.8.1.4]
gi|339626328|ref|NC_015757.1|:2238107-2238844	738	29	921	6.64921	165.257	4.63538	Up	4.38e-13	1.61e-12	TPY_2410	-	-	-	K02611//ring-1,2-phenylacetyl-CoA epoxidase subunit PaaC [EC:1.14.13.149]
gi|339626328|ref|NC_015757.1|:c1176184-1175921	264	3	94	1.92285	47.1498	4.61593	Up	4.93e-05	0.000100612	TPY_1254	-	-	-	-
gi|339626328|ref|NC_015757.1|:3437042-3437659	618	116	3606	31.7613	772.668	4.60451	Up	1.39e-13	5.76e-13	TPY_3702	-	-	-	-
gi|339626328|ref|NC_015757.1|:3272795-3273118	324	3	90	1.56677	36.7835	4.5532	Up	4.93e-05	0.000100724	TPY_3533	-	-	-	-
gi|339626328|ref|NC_015757.1|:c1174405-1173842	564	12	352	3.60023	82.6455	4.52077	Up	1e-07	2.45e-07	TPY_1252	-	-	-	-
gi|339626328|ref|NC_015757.1|:c583352-582825	528	18	524	5.76856	131.417	4.5098	Up	1.1e-09	2.95e-09	TPY_0623	-	-	-	-
gi|339626328|ref|NC_015757.1|:591523-591882	360	15	422	7.05046	155.226	4.46051	Up	1.07e-08	2.74e-08	TPY_0632	-	-	-	K00523//CDP-4-dehydro-6-deoxyglucose reductase [EC:1.17.1.1]
gi|339626328|ref|NC_015757.1|:1374397-1374681	285	138	3797	81.9337	1764.22	4.42843	Up	1.83e-13	7.36e-13	TPY_1454	-	-	-	-
gi|339626328|ref|NC_015757.1|:421556-421720	165	2	55	2.05104	44.1402	4.42766	Up	8.96e-05	0.00017865	TPY_0434	-	-	-	-
gi|339626328|ref|NC_015757.1|:589356-589652	297	11	301	6.26707	134.204	4.42049	Up	2.1e-07	5.04e-07	TPY_0629	-	GO:0016491//oxidoreductase activity	GO:0008152//metabolic process	K03380//phenol 2-monooxygenase [EC:1.14.13.7]
gi|339626328|ref|NC_015757.1|:591209-591538	330	33	896	16.9211	359.542	4.40927	Up	1.11e-13	4.67e-13	TPY_0631	-	-	-	K03380//phenol 2-monooxygenase [EC:1.14.13.7]
gi|339626328|ref|NC_015757.1|:596139-596429	291	3	80	1.74444	36.4043	4.38327	Up	4.93e-05	0.000100668	TPY_0638	-	-	-	K15763//toluene monooxygenase system protein D [EC:1.14.13.-]
gi|339626328|ref|NC_015757.1|:683345-685240	1896	394	10442	35.163	729.291	4.37436	Up	6.3e-13	2.24e-12	TPY_0727	-	-	-	K01953//asparagine synthase (glutamine-hydrolysing) [EC:6.3.5.4]
gi|339626328|ref|NC_015757.1|:589680-591188	1509	277	7241	31.0613	635.426	4.35454	Up	0	0	TPY_0630	-	GO:0046872//metal ion binding;GO:0004497//monooxygenase activity	GO:0044237//cellular metabolic process	K08684//methane monooxygenase [EC:1.14.13.25]
gi|339626328|ref|NC_015757.1|:c2088454-2087567	888	52	1285	9.90875	191.622	4.27342	Up	0	0	TPY_2220	-	-	-	K03519//carbon-monoxide dehydrogenase medium subunit [EC:1.2.99.2]
gi|339626328|ref|NC_015757.1|:595551-595790	240	4	96	2.82018	52.9683	4.23127	Up	2.7e-05	5.68e-05	TPY_0636	-	-	-	K15761//toluene monooxygenase system protein B [EC:1.14.13.-]
gi|339626328|ref|NC_015757.1|:591922-592836	915	149	3559	27.5546	515.066	4.22439	Up	2.61e-13	1.01e-12	TPY_0633	-	GO:0016702//oxidoreductase activity, acting on single donors with incorporation of molecular oxygen, incorporation of two atoms of oxygen	GO:0006725//cellular aromatic compound metabolic process	K00446//catechol 2,3-dioxygenase [EC:1.13.11.2]
gi|339626328|ref|NC_015757.1|:1418412-1419092	681	42	997	10.4359	193.867	4.21544	Up	8.17e-14	3.5e-13	TPY_1498	-	-	-	K02483//two-component system, OmpR family, response regulator;K07665//two-component system, OmpR family, copper resistance phosphate regulon response regulator CusR
gi|339626328|ref|NC_015757.1|:c2598190-2597504	687	72	1692	17.7339	326.137	4.20089	Up	0	0	TPY_2807	-	-	-	-
gi|339626328|ref|NC_015757.1|:2701177-2701644	468	723	16593	261.409	4694.99	4.16674	Up	0	0	TPY_2920	-	-	-	-
gi|339626328|ref|NC_015757.1|:c2117343-2114980	2364	126	2849	9.01886	159.588	4.14527	Up	1.45e-13	5.93e-13	TPY_2259	-	-	-	K04656//hydrogenase maturation protein HypF
gi|339626328|ref|NC_015757.1|:c356198-355272	927	480	10699	87.6173	1528.34	4.1246	Up	6.32e-13	2.24e-12	TPY_0363	-	GO:0003824//catalytic activity	GO:0008652//cellular amino acid biosynthetic process	K01738//cysteine synthase A [EC:2.5.1.47]
gi|339626328|ref|NC_015757.1|:c2113208-2112162	1047	17	362	2.74746	45.7844	4.05869	Up	2.35e-09	6.24e-09	TPY_2255	-	GO:0016740//transferase activity	-	K04655//hydrogenase expression/formation protein HypE
gi|339626328|ref|NC_015757.1|:1316525-1316686	162	10	209	10.4451	170.839	4.03174	Up	4.36e-07	1.03e-06	TPY_1398	-	-	-	-
gi|339626328|ref|NC_015757.1|:c1754212-1753055	1158	265	5464	38.7227	624.824	4.0122	Up	5.21e-13	1.89e-12	TPY_1846	-	-	-	-
gi|339626328|ref|NC_015757.1|:c2114416-2113283	1134	25	500	3.7304	58.3865	3.96823	Up	5.6e-12	1.73e-11	TPY_2256	-	GO:0016787//hydrolase activity;GO:0016829//lyase activity	-	K04654//hydrogenase expression/formation protein HypD
gi|339626328|ref|NC_015757.1|:c1143030-1142695	336	395	7757	198.924	3057.1	3.94188	Up	0	0	TPY_1222	-	-	-	-
gi|339626328|ref|NC_015757.1|:c1547484-1547050	435	112	2194	43.567	667.887	3.9383	Up	0	0	TPY_1647	-	-	-	-
gi|339626328|ref|NC_015757.1|:c1142693-1140180	2514	2504	46375	168.538	2442.72	3.85735	Up	0	0	TPY_1221	-	GO:0016740//transferase activity	-	K05366//penicillin-binding protein 1A [EC:2.4.1.- 3.4.-.-]
gi|339626328|ref|NC_015757.1|:592866-593918	1053	252	4590	40.4949	577.218	3.8333	Up	6.95e-14	3e-13	TPY_0634	-	GO:0003824//catalytic activity	-	K03380//phenol 2-monooxygenase [EC:1.14.13.7]
gi|339626328|ref|NC_015757.1|:596448-597395	948	90	1608	16.0643	224.612	3.8055	Up	0	0	TPY_0639	-	-	-	K15764//toluene monooxygenase system protein E [EC:1.14.13.-]
gi|339626328|ref|NC_015757.1|:1546521-1547093	573	100	1773	29.5307	409.741	3.79443	Up	3.71e-14	1.68e-13	TPY_1646	-	-	-	K01077//alkaline phosphatase [EC:3.1.3.1]
gi|339626328|ref|NC_015757.1|:c2084667-2083717	951	60	1048	10.6758	145.927	3.77284	Up	0	0	TPY_2217	-	-	-	K07402//xanthine dehydrogenase accessory factor
gi|339626328|ref|NC_015757.1|:c2087025-2084680	2346	353	6094	25.461	343.978	3.75595	Up	0	0	TPY_2218	-	GO:0016903//oxidoreductase activity, acting on the aldehyde or oxo group of donors;GO:0046914//transition metal ion binding	GO:0008152//metabolic process	K03520//carbon-monoxide dehydrogenase large subunit [EC:1.2.99.2]
gi|339626328|ref|NC_015757.1|:c53417-52278	1140	765	12990	113.549	1508.9	3.7321	Up	0	0	TPY_0054	-	-	-	K00540//[EC:1.-.-.-];K00386//[EC:1.8.2.-]
gi|339626328|ref|NC_015757.1|:c2067689-2067249	441	19	320	7.29027	96.0876	3.72031	Up	5.13e-10	1.4e-09	TPY_2198	-	-	-	-
gi|339626328|ref|NC_015757.1|:904760-905146	387	59	993	25.797	339.777	3.71931	Up	0	0	TPY_0967	-	-	-	K03713//MerR family transcriptional regulator, glutamine synthetase repressor
gi|339626328|ref|NC_015757.1|:c2046589-2046152	438	7	117	2.70429	35.3726	3.70931	Up	3.69e-06	8.22e-06	TPY_2172	-	-	-	K02654//leader peptidase (prepilin peptidase) / N-methyltransferase [EC:3.4.23.43 2.1.1.-]
gi|339626328|ref|NC_015757.1|:3160618-3162291	1674	108	1800	10.9168	142.388	3.7052	Up	0	0	TPY_3420	-	GO:0003824//catalytic activity	-	K00666//fatty-acyl-CoA synthase [EC:6.2.1.-]
gi|339626328|ref|NC_015757.1|:c1177187-1176813	375	30	497	13.5369	175.502	3.69652	Up	2.6e-13	1.01e-12	TPY_1257	-	-	-	-
gi|339626328|ref|NC_015757.1|:c2864375-2863395	981	2733	44661	471.41	6028.58	3.67676	Up	0	0	TPY_3079	-	-	-	-
gi|339626328|ref|NC_015757.1|:c3101454-3100498	957	1683	26079	297.578	3608.57	3.60009	Up	3.01e-13	1.14e-12	TPY_3360	-	-	-	-
gi|339626328|ref|NC_015757.1|:170131-171609	1479	463	7171	52.9714	642.048	3.5994	Up	6.3e-13	2.24e-12	TPY_0160	-	GO:0016881//acid-amino acid ligase activity	GO:0070882;GO:0008152//metabolic process	K01928//UDP-N-acetylmuramoyl-L-alanyl-D-glutamate--2,6-diaminopimelate ligase [EC:6.3.2.13]
gi|339626328|ref|NC_015757.1|:2755574-2756542	969	852	13046	148.78	1782.83	3.58292	Up	1.25e-12	4.21e-12	TPY_2972	-	-	-	-
gi|339626328|ref|NC_015757.1|:c355275-354820	456	327	4961	121.342	1440.66	3.56957	Up	7.21e-13	2.51e-12	TPY_0362	-	GO:0005488//binding	-	K13643//Rrf2 family transcriptional regulator, iron-sulfur cluster assembly transcription factor
gi|339626328|ref|NC_015757.1|:c52254-51253	1002	662	9871	111.794	1304.52	3.5446	Up	0	0	TPY_0053	-	-	-	-
gi|339626328|ref|NC_015757.1|:1224982-1225461	480	119	1760	41.9502	485.542	3.53285	Up	0	0	TPY_1309	-	-	-	-
gi|339626328|ref|NC_015757.1|:50975-51238	264	14	201	8.97331	100.82	3.49	Up	2.26e-08	5.73e-08	TPY_0052	-	-	-	-
gi|339626328|ref|NC_015757.1|:719640-720107	468	224	3189	80.9899	902.328	3.47784	Up	2.57e-13	1e-12	TPY_0770	-	GO:0016740//transferase activity	-	K15520//mycothiol synthase [EC:2.3.1.189]
gi|339626328|ref|NC_015757.1|:354454-354819	366	203	2849	93.852	1030.78	3.45721	Up	7.95e-14	3.42e-13	TPY_0361	-	-	-	-
gi|339626328|ref|NC_015757.1|:c2083199-2082348	852	61	824	12.1149	128.069	3.40207	Up	2.95e-14	1.35e-13	TPY_2215	-	GO:0016787//hydrolase activity	-	K00540//[EC:1.-.-.-];K03924//MoxR-like ATPase [EC:3.6.3.-]
gi|339626328|ref|NC_015757.1|:2452766-2454088	1323	601	8104	76.8676	811.139	3.3995	Up	0	0	TPY_2620	-	-	-	K00382//dihydrolipoamide dehydrogenase [EC:1.8.1.4]
gi|339626328|ref|NC_015757.1|:171593-172474	882	120	1603	23.0219	240.669	3.38597	Up	0	0	TPY_0161	-	-	-	K00754//[EC:2.4.1.-]
gi|339626328|ref|NC_015757.1|:3385918-3387291	1374	74	957	9.11326	92.2319	3.33923	Up	1.33e-14	6.18e-14	TPY_3643	-	-	-	K14051//cyclic di-GMP phosphodiesterase Gmr [EC:3.1.4.52]
gi|339626328|ref|NC_015757.1|:c963374-963150	225	6	76	4.51229	44.7288	3.30927	Up	7.33e-06	1.61e-05	TPY_1032	-	GO:0003824//catalytic activity;GO:0005488//binding	GO:0008152//metabolic process	K00528//ferredoxin--NADP+ reductase [EC:1.18.1.2]
gi|339626328|ref|NC_015757.1|:905146-905682	537	106	1330	33.401	327.969	3.2956	Up	0	0	TPY_0968	GO:0044424//intracellular part	GO:0016763//transferase activity, transferring pentosyl groups	GO:0043101//purine-containing compound salvage	K00760//hypoxanthine phosphoribosyltransferase [EC:2.4.2.8]
gi|339626328|ref|NC_015757.1|:c2598507-2598199	309	2	25	1.09522	10.7136	3.29016	Up	0.000137126	0.000268086	TPY_2808	-	-	-	-
gi|339626328|ref|NC_015757.1|:c1173775-1173239	537	29	359	9.13802	88.527	3.27616	Up	4.38e-13	1.62e-12	TPY_1251	-	-	-	-
gi|339626328|ref|NC_015757.1|:594036-595529	1494	173	2079	19.594	184.272	3.23335	Up	4.12e-13	1.53e-12	TPY_0635	-	GO:0046872//metal ion binding;GO:0016491//oxidoreductase activity	GO:0044237//cellular metabolic process	K15760//toluene monooxygenase system protein A [EC:1.14.13.-]
gi|339626328|ref|NC_015757.1|:2804671-2806128	1458	107	1269	12.4181	115.255	3.21431	Up	0	0	TPY_3021	-	-	-	K13641//IclR family transcriptional regulator, acetate operon repressor;K10973//IclR family transcriptional regulator, negative regulator of allantoin and glyoxylate utilization operons
gi|339626328|ref|NC_015757.1|:1682261-1683469	1209	529	6247	74.0386	684.228	3.20813	Up	0	0	TPY_1788	-	-	-	-
gi|339626328|ref|NC_015757.1|:c2083703-2083245	459	10	117	3.68651	33.7543	3.19474	Up	4.36e-07	1.02e-06	TPY_2216	-	-	-	K09386//hypothetical protein
gi|339626328|ref|NC_015757.1|:2079340-2079900	561	8	93	2.41299	21.9521	3.18546	Up	1.83e-06	4.14e-06	TPY_2212	-	-	-	K07484//transposase
gi|339626328|ref|NC_015757.1|:c1986637-1986437	201	22	254	18.5206	167.338	3.17556	Up	5.25e-11	1.51e-10	TPY_2088	-	-	-	-
gi|339626328|ref|NC_015757.1|:1973925-1975112	1188	509	5773	72.4986	643.489	3.14989	Up	0	0	TPY_2075	-	-	-	K01436//amidohydrolase [EC:3.5.1.-]
gi|339626328|ref|NC_015757.1|:288311-289417	1107	1062	11955	162.332	1430.07	3.13906	Up	5.06e-12	1.58e-11	TPY_0281	-	-	-	K06865//ATPase
gi|339626328|ref|NC_015757.1|:c963145-962825	321	4	45	2.10855	18.5636	3.13816	Up	2.7e-05	5.69e-05	TPY_1031	-	-	-	K13628//iron-sulfur cluster assembly protein
gi|339626328|ref|NC_015757.1|:2236751-2237710	960	56	620	9.87064	85.5217	3.11507	Up	0	0	TPY_2408	-	GO:0046872//metal ion binding;GO:0003824//catalytic activity	GO:0008152//metabolic process	K02609//ring-1,2-phenylacetyl-CoA epoxidase subunit PaaA [EC:1.14.13.149]
gi|339626328|ref|NC_015757.1|:c2839604-2839023	582	92	977	26.7481	222.294	3.05496	Up	3.44e-14	1.56e-13	TPY_3052	-	-	-	-
gi|339626328|ref|NC_015757.1|:2701829-2702416	588	519	5343	149.355	1203.27	3.01015	Up	1.12e-13	4.69e-13	TPY_2921	-	-	-	K08980//putative membrane protein
gi|339626328|ref|NC_015757.1|:c3272644-3272180	465	42	428	15.2836	121.884	2.99545	Up	8.17e-14	3.5e-13	TPY_3532	-	-	-	K04085//tRNA 2-thiouridine synthesizing protein A [EC:2.8.1.-]
gi|339626328|ref|NC_015757.1|:c1684625-1683825	801	6	61	1.2675	10.0845	2.99208	Up	7.33e-06	1.61e-05	TPY_1790	-	-	-	-
gi|339626328|ref|NC_015757.1|:2237751-2238107	357	56	562	26.5429	208.461	2.97338	Up	0	0	TPY_2409	-	-	-	K02610//ring-1,2-phenylacetyl-CoA epoxidase subunit PaaB
gi|339626328|ref|NC_015757.1|:c3085712-3084912	801	557	5524	117.666	913.223	2.95627	Up	6.6e-13	2.33e-12	TPY_3341	-	-	-	-
gi|339626328|ref|NC_015757.1|:c2559011-2558571	441	3	29	1.1511	8.70794	2.91932	Up	8.01e-05	0.000160305	TPY_2761	-	-	-	-
gi|339626328|ref|NC_015757.1|:700848-702575	1728	1018	9781	99.6856	749.541	2.91055	Up	4.66e-12	1.46e-11	TPY_0750	-	-	-	K08884//serine/threonine protein kinase, bacterial [EC:2.7.11.1];K02230//cobaltochelatase CobN [EC:6.6.1.2]
gi|339626328|ref|NC_015757.1|:c2846164-2844599	1566	892	8502	96.3833	718.928	2.89899	Up	4.02e-13	1.5e-12	TPY_3058	-	-	-	-
gi|339626328|ref|NC_015757.1|:c2246460-2245522	939	123	1170	22.165	164.997	2.89608	Up	0	0	TPY_2420	-	-	-	K00882//1-phosphofructokinase [EC:2.7.1.56]
gi|339626328|ref|NC_015757.1|:c96985-96662	324	9	85	4.7003	34.74	2.88577	Up	8.98e-07	2.06e-06	TPY_0084	-	GO:0003824//catalytic activity	GO:0008152//metabolic process	K00059//3-oxoacyl-[acyl-carrier protein] reductase [EC:1.1.1.100]
gi|339626328|ref|NC_015757.1|:c2559656-2559081	576	12	110	3.52523	25.2887	2.8427	Up	1e-07	2.45e-07	TPY_2762	-	-	-	K04096//DNA processing protein
gi|339626328|ref|NC_015757.1|:c3263145-3262189	957	23	210	4.06672	29.0578	2.83699	Up	2.47e-11	7.25e-11	TPY_3519	-	-	-	K03522//electron transfer flavoprotein alpha subunit
gi|339626328|ref|NC_015757.1|:c2565384-2562949	2436	55	496	3.82044	26.9625	2.81914	Up	0	0	TPY_2768	-	-	-	-
gi|339626328|ref|NC_015757.1|:c2247269-2246496	774	226	2008	49.4079	343.541	2.79767	Up	5.2e-14	2.29e-13	TPY_2421	-	-	-	K03436//DeoR family transcriptional regulator, fructose operon transcriptional repressor
gi|339626328|ref|NC_015757.1|:3154614-3154940	327	306	2692	158.344	1090.14	2.78338	Up	0	0	TPY_3413	-	-	-	-
gi|339626328|ref|NC_015757.1|:1035869-1036525	657	1157	10153	297.986	2046.37	2.77975	Up	3.81e-12	1.21e-11	TPY_1110	-	-	-	-
gi|339626328|ref|NC_015757.1|:c2082360-2081251	1110	32	280	4.87815	33.4034	2.77559	Up	1.4e-13	5.76e-13	TPY_2214	-	-	-	K07161//
gi|339626328|ref|NC_015757.1|:905684-907207	1524	427	3693	47.4102	320.886	2.75879	Up	8.81e-13	3.03e-12	TPY_0969	-	GO:0016874//ligase activity	GO:0044238//primary metabolic process;GO:0044271//cellular nitrogen compound biosynthetic process;GO:0044283	K01951//GMP synthase (glutamine-hydrolysing) [EC:6.3.5.2]
gi|339626328|ref|NC_015757.1|:c50976-50773	204	5	43	4.14733	27.9122	2.75064	Up	1.49e-05	3.2e-05	TPY_0051	-	-	-	-
gi|339626328|ref|NC_015757.1|:c3546251-3545742	510	436	3741	144.659	971.345	2.74733	Up	1.45e-13	5.95e-13	TPY_3822	-	-	-	-
gi|339626328|ref|NC_015757.1|:c2081114-2080101	1014	42	342	7.00874	44.6626	2.67184	Up	8.17e-14	3.49e-13	TPY_2213	-	GO:0003824//catalytic activity	-	K07402//xanthine dehydrogenase accessory factor
gi|339626328|ref|NC_015757.1|:c2403282-2402413	870	262	2083	50.9578	317.049	2.63733	Up	0	0	TPY_2574	-	-	-	K07011//
gi|339626328|ref|NC_015757.1|:c155977-155651	327	1181	9295	611.126	3764.07	2.62275	Up	1.12e-12	3.79e-12	TPY_0144	-	-	-	-
gi|339626328|ref|NC_015757.1|:c2613473-2612844	630	308	2391	82.7254	502.568	2.60292	Up	0	0	TPY_2826	-	GO:0016491//oxidoreductase activity;GO:0000166//nucleotide binding	-	K03809//Trp repressor binding protein
gi|339626328|ref|NC_015757.1|:1975229-1976284	1056	193	1471	30.9259	184.461	2.57643	Up	4.42e-14	1.98e-13	TPY_2076	-	GO:0016787//hydrolase activity	-	K01436//amidohydrolase [EC:3.5.1.-]
gi|339626328|ref|NC_015757.1|:c2711190-2710480	711	337	2498	80.2027	465.242	2.53626	Up	0	0	TPY_2931	-	-	-	K11475//GntR family transcriptional regulator, vanillate catabolism transcriptional regulator;K01957//glutamyl-tRNA (Gln) amidotransferase [EC:6.3.5.-];K13654//GntR family transcriptional regulator, colanic acid and biofilm gene transcriptional regulator
gi|339626328|ref|NC_015757.1|:2803592-2803942	351	18	133	8.67749	50.1765	2.53166	Up	1.1e-09	2.95e-09	TPY_3019	-	-	-	-
gi|339626328|ref|NC_015757.1|:c1565643-1564804	840	4852	35337	977.395	5570.65	2.51083	Up	1.29e-11	3.87e-11	TPY_1665	-	-	-	K15539//cytoskeleton protein RodZ
gi|339626328|ref|NC_015757.1|:c539396-537939	1458	34	247	3.94594	22.4334	2.50721	Up	7.97e-14	3.42e-13	TPY_0575	-	-	GO:0009987//cellular process	K01928//UDP-N-acetylmuramoyl-L-alanyl-D-glutamate--2,6-diaminopimelate ligase [EC:6.3.2.13]
gi|339626328|ref|NC_015757.1|:c2839788-2839567	222	4	29	3.04885	17.2982	2.50429	Up	0.000147202	0.000287017	TPY_3053	-	-	-	-
gi|339626328|ref|NC_015757.1|:c965600-963792	1809	37	268	3.46092	19.6179	2.50294	Up	5.91e-14	2.58e-13	TPY_1034	-	-	-	K02574//ferredoxin-type protein NapH
gi|339626328|ref|NC_015757.1|:c2245525-2244122	1404	89	639	10.7263	60.2684	2.49024	Up	1.09e-14	5.1e-14	TPY_2419	GO:0016020//membrane	-	GO:0006810//transport	K02769//PTS system, fructose-specific IIB component [EC:2.7.1.69] K02770 PTS system, fructose-specific IIC component
gi|339626328|ref|NC_015757.1|:422324-423532	1209	54	386	7.55781	42.2782	2.48387	Up	0	0	TPY_0435	-	-	-	K14059//integrase
gi|339626328|ref|NC_015757.1|:20284-21792	1509	37	260	4.14898	22.816	2.45922	Up	5.91e-14	2.58e-13	TPY_0020	-	GO:0016740//transferase activity	-	K00854//xylulokinase [EC:2.7.1.17]
gi|339626328|ref|NC_015757.1|:c3162779-3162654	126	5	35	6.71472	36.7835	2.45366	Up	4.11e-05	8.48e-05	TPY_3422	-	-	-	-
gi|339626328|ref|NC_015757.1|:c2425812-2424253	1560	16	111	1.7355	9.42224	2.44072	Up	5.01e-09	1.32e-08	TPY_2594	-	-	-	K00359//NADH oxidase [EC:1.6.-.-]
gi|339626328|ref|NC_015757.1|:2426057-2427292	1236	188	1298	25.7376	139.063	2.43379	Up	1.91e-13	7.64e-13	TPY_2595	-	-	-	K07486//transposase
gi|339626328|ref|NC_015757.1|:2129050-2129694	645	26	179	6.82091	36.7493	2.42968	Up	2.77e-12	8.98e-12	TPY_2273	-	-	-	-
gi|339626328|ref|NC_015757.1|:2266465-2269323	2859	625	4260	36.9909	197.311	2.41523	Up	0	0	TPY_2442	-	-	-	K13924//two-component system, chemotaxis family, CheB/CheR fusion protein [EC:2.1.1.80 3.1.1.61];K02057//simple sugar transport system permease protein;K13245//c-di-GMP-specific phosphodiesterase [EC:3.1.4.52]
gi|339626328|ref|NC_015757.1|:c1986420-1985221	1200	168	1142	23.6895	126.02	2.41133	Up	2.08e-13	8.28e-13	TPY_2087	-	GO:0016740//transferase activity	-	K09458//3-oxoacyl-[acyl-carrier-protein] synthase II [EC:2.3.1.179]
gi|339626328|ref|NC_015757.1|:c1564758-1563595	1164	286	1938	41.5759	220.474	2.40679	Up	0	0	TPY_1664	-	-	-	K07258//D-alanyl-D-alanine carboxypeptidase (penicillin-binding protein 5/6) [EC:3.4.16.4]
gi|339626328|ref|NC_015757.1|:c2478229-2477519	711	15	101	3.56985	18.8108	2.39763	Up	1.07e-08	2.74e-08	TPY_2649	-	-	-	-
gi|339626328|ref|NC_015757.1|:c3138581-3138327	255	33	221	21.8979	114.765	2.38981	Up	1.11e-13	4.69e-13	TPY_3396	-	-	-	-
gi|339626328|ref|NC_015757.1|:c1640798-1640439	360	68	454	31.9621	166.997	2.38539	Up	0	0	TPY_1740	-	-	-	-
gi|339626328|ref|NC_015757.1|:838351-839550	1200	30	198	4.23027	21.8494	2.36877	Up	2.6e-13	1.01e-12	TPY_0889	-	-	-	K00303//sarcosine oxidase, subunit beta [EC:1.5.3.1]
gi|339626328|ref|NC_015757.1|:c2112120-2111929	192	7	46	6.16915	31.7258	2.36251	Up	5.85e-06	1.29e-05	TPY_2254	-	-	-	K03116//sec-independent protein translocase protein TatA
gi|339626328|ref|NC_015757.1|:1396474-1397115	642	538	3534	141.8	728.932	2.36193	Up	9.97e-14	4.22e-13	TPY_1479	GO:0016020//membrane	GO:0016740//transferase activity	-	K13292//phosphatidylglycerol:prolipoprotein diacylglycerol transferase [EC:2.-.-.-]
gi|339626328|ref|NC_015757.1|:441681-442802	1122	15	98	2.26218	11.5662	2.35412	Up	1.07e-08	2.74e-08	TPY_0458	-	-	-	K09703//hypothetical protein
gi|339626328|ref|NC_015757.1|:c2136647-2135400	1248	128	836	17.355	88.7049	2.35366	Up	4.66e-14	2.07e-13	TPY_2278	-	-	-	K07486//transposase
gi|339626328|ref|NC_015757.1|:3101453-3101620	168	31	198	31.2235	156.067	2.32147	Up	1.81e-13	7.3e-13	TPY_3359	-	-	-	-
gi|339626328|ref|NC_015757.1|:c2399887-2398745	1143	123	785	18.2091	90.9451	2.32034	Up	0	0	TPY_2571	-	-	-	K00754//[EC:2.4.1.-];K00786//[EC:2.4.-.-]
gi|339626328|ref|NC_015757.1|:154908-155663	756	1878	11769	420.342	2061.45	2.29403	Up	0	0	TPY_0143	-	GO:0003824//catalytic activity	-	K13767//enoyl-CoA hydratase [EC:4.2.1.17];K15019//3-hydroxypropionyl-coenzyme A dehydratase [EC:4.2.1.116]
gi|339626328|ref|NC_015757.1|:1365820-1366371	552	13	81	3.98504	19.4313	2.28572	Up	4.83e-08	1.2e-07	TPY_1442	-	GO:0003676//nucleic acid binding	-	K07483//transposase
gi|339626328|ref|NC_015757.1|:c1737471-1736992	480	63	388	22.2089	107.04	2.26894	Up	0	0	TPY_1831	-	-	-	K01726//[EC:4.2.1.-]
gi|339626328|ref|NC_015757.1|:1180869-1182146	1278	907	5547	120.089	574.755	2.25884	Up	0	0	TPY_1261	-	-	-	-
gi|339626328|ref|NC_015757.1|:c2504190-2503516	675	9	55	2.25615	10.7898	2.25774	Up	1.32e-06	3.01e-06	TPY_2674	-	-	-	K07038//inner membrane protein
gi|339626328|ref|NC_015757.1|:c2503260-2502145	1116	38	230	5.76166	27.291	2.24387	Up	4.55e-14	2.03e-13	TPY_2672	-	-	-	K02338//DNA polymerase III subunit beta [EC:2.7.7.7]
gi|339626328|ref|NC_015757.1|:c1250944-1250141	804	7	42	1.47323	6.9175	2.23127	Up	1.62e-05	3.48e-05	TPY_1335	-	GO:0016787//hydrolase activity	-	K02049//NitT/TauT family transport system ATP-binding protein
gi|339626328|ref|NC_015757.1|:c1588168-1587260	909	14	84	2.60611	12.2369	2.23127	Up	2.3e-08	5.83e-08	TPY_1687	-	-	-	K06410//dipicolinate synthase subunit A
gi|339626328|ref|NC_015757.1|:c1741260-1739755	1506	1283	7599	144.155	668.17	2.21259	Up	1.39e-12	4.63e-12	TPY_1834	-	-	-	K01897//long-chain acyl-CoA synthetase [EC:6.2.1.3]
gi|339626328|ref|NC_015757.1|:2896669-2898030	1362	136	800	16.8963	77.7801	2.2027	Up	1.88e-13	7.54e-13	TPY_3117	-	-	-	K02495//oxygen-independent coproporphyrinogen III oxidase [EC:1.3.99.22]
gi|339626328|ref|NC_015757.1|:2343193-2344485	1293	82	482	10.7311	49.3633	2.20164	Up	1.44e-14	6.69e-14	TPY_2519	-	-	-	K03290//MFS transporter, SHS family, sialic acid transporter;K08178//MFS transporter, SHS family, lactate transporter
gi|339626328|ref|NC_015757.1|:1670233-1670775	543	4627	27086	1441.88	6605.43	2.1957	Up	2.78e-11	8.1e-11	TPY_1771	-	-	-	-
gi|339626328|ref|NC_015757.1|:c3266185-3265124	1062	21	122	3.34598	15.2122	2.18473	Up	1.12e-10	3.18e-10	TPY_3524	-	-	-	K03800//lipoate-protein ligase A [EC:2.7.7.63]
gi|339626328|ref|NC_015757.1|:2247412-2247852	441	249	1440	95.5409	432.394	2.17816	Up	0	0	TPY_2422	GO:0016020//membrane	GO:0005215//transporter activity	GO:0006810//transport	K02768//PTS system, fructose-specific IIA component [EC:2.7.1.69] K02769 PTS system, fructose-specific IIB component [EC:2.7.1.69] K02770 PTS system, fructose-specific IIC component
gi|339626328|ref|NC_015757.1|:c1749072-1747681	1392	44	253	5.34862	24.0678	2.16987	Up	4.17e-14	1.88e-13	TPY_1843	GO:0016020//membrane	-	GO:0008152//metabolic process	K00425//cytochrome d ubiquinol oxidase subunit I [EC:1.10.3.-]
gi|339626328|ref|NC_015757.1|:c1176837-1176532	306	44	252	24.331	109.052	2.16415	Up	4.17e-14	1.88e-13	TPY_1256	-	-	-	-
gi|339626328|ref|NC_015757.1|:c2402404-2401325	1080	284	1625	44.4962	199.244	2.16278	Up	0	0	TPY_2573	-	-	-	K12994//alpha-1,3-rhamnosyltransferase [EC:2.4.1.-]
gi|339626328|ref|NC_015757.1|:c2131272-2129914	1359	151	857	18.8012	83.5059	2.15105	Up	4.88e-15	2.31e-14	TPY_2274	-	-	-	K00986//RNA-directed DNA polymerase [EC:2.7.7.49]
gi|339626328|ref|NC_015757.1|:c1739598-1738270	1329	476	2683	60.6053	267.332	2.14112	Up	5.44e-13	1.96e-12	TPY_1833	-	-	-	K02445//MFS transporter, OPA family, glycerol-3-phosphate transporter
gi|339626328|ref|NC_015757.1|:c49226-48684	543	230	1294	71.6732	315.566	2.13844	Up	4.42e-13	1.62e-12	TPY_0047	-	GO:0003677//DNA binding	-	K07483//transposase
gi|339626328|ref|NC_015757.1|:c3097973-3096888	1086	29	162	4.51853	19.7534	2.12817	Up	4.38e-13	1.61e-12	TPY_3353	-	-	-	K01923//phosphoribosylaminoimidazole-succinocarboxamide synthase [EC:6.3.2.6];K03548//putative permease
gi|339626328|ref|NC_015757.1|:c2938031-2937495	537	88	489	27.7292	120.584	2.12056	Up	5.37e-14	2.37e-13	TPY_3169	-	-	-	-
gi|339626328|ref|NC_015757.1|:2125881-2126411	531	7	38	2.23065	9.47643	2.08688	Up	7.3e-05	0.000146797	TPY_2269	-	GO:0005488//binding	-	-
gi|339626328|ref|NC_015757.1|:c2569862-2569110	753	37	200	8.31448	35.1715	2.08071	Up	5.91e-14	2.58e-13	TPY_2773	-	-	-	-
gi|339626328|ref|NC_015757.1|:1113576-1114298	723	99	534	23.17	97.8045	2.07764	Up	4e-14	1.8e-13	TPY_1189	-	GO:0016757//transferase activity, transferring glycosyl groups	GO:0070882	K12555//penicillin-binding protein 2A [EC:2.4.1.129 2.3.2.-];K05366//penicillin-binding protein 1A [EC:2.4.1.- 3.4.-.-]
gi|339626328|ref|NC_015757.1|:c714312-713887	426	17	91	6.75255	28.287	2.06664	Up	2.92e-09	7.71e-09	TPY_0765	-	-	-	K02437//glycine cleavage system H protein
gi|339626328|ref|NC_015757.1|:c3036302-3035538	765	195	1023	43.1322	177.08	2.03757	Up	3.16e-13	1.2e-12	TPY_3280	-	-	-	K02611//ring-1,2-phenylacetyl-CoA epoxidase subunit PaaC [EC:1.14.13.149]
gi|339626328|ref|NC_015757.1|:c2893259-2893017	243	7	36	4.87439	19.6179	2.00888	Up	0.000163516	0.000317132	TPY_3111	-	-	-	-
gi|339626328|ref|NC_015757.1|:2937315-2937488	174	15	77	14.5872	58.6	2.0062	Up	3.39e-08	8.48e-08	TPY_3168	-	-	-	-
gi|339626328|ref|NC_015757.1|:2427304-2427993	690	292	1498	71.6081	287.487	2.0053	Up	0	0	TPY_2596	-	-	-	-
gi|339626328|ref|NC_015757.1|:2898873-2900024	1152	166	850	24.3828	97.7062	2.00258	Up	2.4e-13	9.41e-13	TPY_3118	-	-	-	-
gi|339626328|ref|NC_015757.1|:c2133503-2132049	1455	84	426	9.76888	38.7706	1.9887	Up	1.15e-14	5.38e-14	TPY_2275	GO:0016020//membrane	-	GO:0006865//amino acid transport	K03294//basic amino acid/polyamine antiporter, APA family
gi|339626328|ref|NC_015757.1|:568023-568688	666	621	3144	157.778	625.121	1.98624	Up	4.66e-14	2.07e-13	TPY_0603	-	-	-	K03630//DNA repair protein RadC
gi|339626328|ref|NC_015757.1|:c1548678-1547611	1068	121	610	19.1709	75.6335	1.98011	Up	0	0	TPY_1648	-	GO:0003824//catalytic activity	-	K06306//spore germination protein
gi|339626328|ref|NC_015757.1|:718601-719575	975	62	312	10.7601	42.3746	1.97751	Up	0	0	TPY_0769	-	-	-	-
gi|339626328|ref|NC_015757.1|:c3345713-3345198	516	111	556	36.4	142.686	1.97083	Up	0	0	TPY_3604	-	GO:0051536//iron-sulfur cluster binding;GO:0043169//cation binding;GO:0003824//catalytic activity	GO:0008152//metabolic process	K03518//carbon-monoxide dehydrogenase small subunit [EC:1.2.99.2]
gi|339626328|ref|NC_015757.1|:c3341941-3341006	936	32	160	5.78499	22.636	1.96823	Up	1.41e-13	5.8e-13	TPY_3601	-	-	-	K00540//[EC:1.-.-.-];K03924//MoxR-like ATPase [EC:3.6.3.-]
gi|339626328|ref|NC_015757.1|:1007372-1008160	789	63	314	13.5111	52.6997	1.96365	Up	0	0	TPY_1076	-	-	-	K00059//3-oxoacyl-[acyl-carrier protein] reductase [EC:1.1.1.100]
gi|339626328|ref|NC_015757.1|:956344-956940	597	53	264	15.0221	58.5579	1.96278	Up	0	0	TPY_1019	-	-	-	K01673//carbonic anhydrase [EC:4.2.1.1]
gi|339626328|ref|NC_015757.1|:2110281-2111006	726	264	1294	61.5313	236.023	1.93953	Up	0	0	TPY_2252	-	-	-	K07486//transposase
gi|339626328|ref|NC_015757.1|:154588-154911	324	817	3990	426.683	1630.74	1.93429	Up	1.69e-12	5.61e-12	TPY_0142	-	GO:0003824//catalytic activity;GO:0005488//binding	GO:0008152//metabolic process	K00074//3-hydroxybutyryl-CoA dehydrogenase [EC:1.1.1.157]
gi|339626328|ref|NC_015757.1|:c474458-474003	456	67	325	24.8621	94.3788	1.92451	Up	0	0	TPY_0492	-	-	-	-
gi|339626328|ref|NC_015757.1|:c2336583-2335438	1146	298	1432	44.0008	165.468	1.91095	Up	4.51e-13	1.65e-12	TPY_2513	-	GO:0005488//binding;GO:0003995//acyl-CoA dehydrogenase activity	GO:0008152//metabolic process	K00249//acyl-CoA dehydrogenase [EC:1.3.99.3];K00255//long-chain-acyl-CoA dehydrogenase [EC:1.3.99.13]
gi|339626328|ref|NC_015757.1|:c3342845-3341991	855	194	930	38.3941	144.037	1.90748	Up	6.09e-13	2.18e-12	TPY_3602	-	-	-	K03519//carbon-monoxide dehydrogenase medium subunit [EC:1.2.99.2]
gi|339626328|ref|NC_015757.1|:1795857-1797410	1554	91	423	9.90875	36.045	1.86302	Up	0	0	TPY_1890	-	-	-	-
gi|339626328|ref|NC_015757.1|:c478117-477956	162	48	223	50.1366	182.283	1.86224	Up	5.26e-14	2.32e-13	TPY_0499	-	-	-	-
gi|339626328|ref|NC_015757.1|:1096834-1097880	1047	113	523	18.2625	66.1471	1.85679	Up	1.65e-13	6.67e-13	TPY_1174	-	-	-	K07568//S-adenosylmethionine:tRNA ribosyltransferase-isomerase [EC:5.-.-.-]
gi|339626328|ref|NC_015757.1|:c2512607-2512197	411	23	106	9.46923	34.1523	1.85066	Up	4.82e-10	1.32e-09	TPY_2685	-	-	-	-
gi|339626328|ref|NC_015757.1|:2339649-2341271	1623	934	4304	97.3771	351.164	1.85049	Up	1.39e-12	4.64e-12	TPY_2517	-	GO:0003824//catalytic activity	-	K00666//fatty-acyl-CoA synthase [EC:6.2.1.-]
gi|339626328|ref|NC_015757.1|:c2595296-2594211	1086	174	799	27.1112	97.4255	1.84541	Up	2.18e-13	8.63e-13	TPY_2804	-	GO:0016740//transferase activity	GO:0044281//small molecule metabolic process;GO:0044237//cellular metabolic process	K00605//aminomethyltransferase [EC:2.1.2.10]
gi|339626328|ref|NC_015757.1|:c3269139-3268426	714	14	64	3.31786	11.8696	1.83895	Up	1.63e-06	3.69e-06	TPY_3528	-	-	-	-
gi|339626328|ref|NC_015757.1|:c3271431-3270226	1206	93	425	13.0486	46.6657	1.83847	Up	6.17e-14	2.69e-13	TPY_3530	-	-	-	K03389//heterodisulfide reductase subunit B [EC:1.8.98.1]
gi|339626328|ref|NC_015757.1|:c3476747-3476022	726	11	50	2.5638	9.11988	1.83073	Up	2.54e-05	5.37e-05	TPY_3744	-	-	-	-
gi|339626328|ref|NC_015757.1|:2971816-2972436	621	123	559	33.5152	119.2	1.8305	Up	0	0	TPY_3218	-	-	-	-
gi|339626328|ref|NC_015757.1|:c3272147-3271455	693	112	500	27.3472	95.5416	1.80473	Up	0	0	TPY_3531	-	GO:0051540;GO:0003824//catalytic activity	GO:0008152//metabolic process	K03390//heterodisulfide reductase subunit C [EC:1.8.98.1]
gi|339626328|ref|NC_015757.1|:c3345196-3342842	2355	823	3671	59.134	206.419	1.80351	Up	8.7e-13	3e-12	TPY_3603	-	GO:0016491//oxidoreductase activity	-	K03520//carbon-monoxide dehydrogenase large subunit [EC:1.2.99.2]
gi|339626328|ref|NC_015757.1|:1635753-1636619	867	468	2082	91.3388	317.993	1.79969	Up	5.57e-13	2e-12	TPY_1736	-	-	-	K00797//spermidine synthase [EC:2.5.1.16]
gi|339626328|ref|NC_015757.1|:c2512908-2512702	207	12	53	9.80933	33.9048	1.78926	Up	1.93e-05	4.11e-05	TPY_2686	-	-	-	-
gi|339626328|ref|NC_015757.1|:c3098883-3098407	477	12	53	4.25688	14.7134	1.78926	Up	1.93e-05	4.1e-05	TPY_3356	-	-	-	-
gi|339626328|ref|NC_015757.1|:1972296-1973831	1536	1112	4893	122.502	421.832	1.78387	Up	5.31e-12	1.65e-11	TPY_2074	-	-	-	K01768//adenylate cyclase [EC:4.6.1.1]
gi|339626328|ref|NC_015757.1|:2900034-2901275	1242	61	267	8.31068	28.4672	1.77626	Up	2.95e-14	1.35e-13	TPY_3119	-	-	-	K08217//MFS transporter, DHA3 family, macrolide efflux protein
gi|339626328|ref|NC_015757.1|:913856-914863	1008	30	131	5.03604	17.2094	1.77284	Up	1.61e-11	4.82e-11	TPY_0976	-	-	-	K01933//phosphoribosylformylglycinamidine cyclo-ligase [EC:6.3.3.1]
gi|339626328|ref|NC_015757.1|:c293633-291720	1914	1823	7959	161.166	550.646	1.77258	Up	0	0	TPY_0286	-	-	-	K05515//penicillin-binding protein 2
gi|339626328|ref|NC_015757.1|:2881757-2882494	738	1090	4742	249.919	850.866	1.76747	Up	5.41e-12	1.68e-11	TPY_3095	-	-	-	K10780//enoyl-[acyl carrier protein] reductase III [EC:1.3.1.-]
gi|339626328|ref|NC_015757.1|:c733915-732476	1440	20674	89705	2429.35	8249.16	1.76368	Up	5.59e-13	2.01e-12	TPY_0782	GO:0043231//intracellular membrane-bounded organelle	GO:0046872//metal ion binding;GO:0016491//oxidoreductase activity;GO:0016831//carboxy-lyase activity	GO:0044237//cellular metabolic process;GO:0015977//carbon fixation	K01601//ribulose-bisphosphate carboxylase large chain [EC:4.1.1.39]
gi|339626328|ref|NC_015757.1|:c2111922-2111149	774	86	373	18.8012	63.8151	1.76307	Up	0	0	TPY_2253	-	-	-	-
gi|339626328|ref|NC_015757.1|:411730-412734	1005	9	39	1.51532	5.13871	1.76178	Up	0.000309574	0.000587001	TPY_0425	-	-	-	K03169//DNA topoisomerase III [EC:5.99.1.2]
gi|339626328|ref|NC_015757.1|:c2570614-2569907	708	744	3221	177.815	602.439	1.76044	Up	0	0	TPY_2774	-	-	-	-
gi|339626328|ref|NC_015757.1|:216717-217019	303	13	56	7.25988	24.4738	1.75322	Up	1.45e-05	3.12e-05	TPY_0206	-	-	-	K04762//ribosome-associated heat shock protein Hsp15
gi|339626328|ref|NC_015757.1|:c731982-731068	915	11482	49418	2123.37	7151.87	1.75197	Up	0	0	TPY_0780	-	GO:0032559;GO:0016462//pyrophosphatase activity	-	K06413//stage V sporulation protein K
gi|339626328|ref|NC_015757.1|:c729952-727928	2025	6214	26693	519.248	1745.53	1.74917	Up	7.01e-12	2.16e-11	TPY_0778	-	GO:0016740//transferase activity	-	K00615//transketolase [EC:2.2.1.1]
gi|339626328|ref|NC_015757.1|:2880704-2881753	1050	3187	13683	513.596	1725.63	1.74842	Up	0	0	TPY_3094	-	-	-	K08884//serine/threonine protein kinase, bacterial [EC:2.7.11.1]
gi|339626328|ref|NC_015757.1|:c3048896-3047682	1215	494	2116	68.7985	230.619	1.74506	Up	0	0	TPY_3292	-	-	-	K03601//exodeoxyribonuclease VII large subunit [EC:3.1.11.6]
gi|339626328|ref|NC_015757.1|:2133899-2135098	1200	305	1305	43.0078	144.007	1.74347	Up	6.98e-13	2.44e-12	TPY_2276	-	-	-	K07486//transposase
gi|339626328|ref|NC_015757.1|:c2778033-2776606	1428	24	102	2.84388	9.45862	1.73377	Up	5.04e-09	1.32e-08	TPY_2992	GO:0016020//membrane	-	GO:0006865//amino acid transport	K14052//putrescine importer
gi|339626328|ref|NC_015757.1|:568705-569736	1032	1602	6758	262.671	867.15	1.72303	Up	1.94e-12	6.4e-12	TPY_0604	-	GO:0032559	GO:0032989	K03569//rod shape-determining protein MreB and related proteins
gi|339626328|ref|NC_015757.1|:c730989-729979	1011	2529	10609	423.279	1389.57	1.71495	Up	0	0	TPY_0779	-	GO:0000166//nucleotide binding	GO:0019318//hexose metabolic process	K00134//glyceraldehyde 3-phosphate dehydrogenase [EC:1.2.1.12]
gi|339626328|ref|NC_015757.1|:c3267125-3266685	441	12	50	4.60438	15.0137	1.7052	Up	6.02e-05	0.000121912	TPY_3526	GO:0043234//protein complex	-	GO:0006546//glycine catabolic process	K02437//glycine cleavage system H protein
gi|339626328|ref|NC_015757.1|:118538-119314	777	50	208	10.8887	35.4485	1.70289	Up	0	0	TPY_0102	-	GO:0003824//catalytic activity	-	K01692//enoyl-CoA hydratase [EC:4.2.1.17];K13766//methylglutaconyl-CoA hydratase [EC:4.2.1.18]
gi|339626328|ref|NC_015757.1|:2176976-2177995	1020	38	158	6.30394	20.5122	1.70216	Up	6.28e-13	2.24e-12	TPY_2330	-	-	GO:0006259//DNA metabolic process	K04763//integrase/recombinase XerD
gi|339626328|ref|NC_015757.1|:c2140723-2138378	2346	258	1065	18.6089	60.1142	1.69172	Up	1.83e-13	7.36e-13	TPY_2281	-	-	-	K04656//hydrogenase maturation protein HypF
gi|339626328|ref|NC_015757.1|:c732444-732022	423	8869	36584	3547.83	11452.7	1.69067	Up	1.73e-11	5.18e-11	TPY_0781	-	GO:0016831//carboxy-lyase activity	GO:0071704	K01602//ribulose-bisphosphate carboxylase small chain [EC:4.1.1.39]
gi|339626328|ref|NC_015757.1|:c2776591-2775242	1350	17	70	2.1308	6.86626	1.68813	Up	2.17e-06	4.88e-06	TPY_2991	-	GO:0016740//transferase activity	-	K01845//glutamate-1-semialdehyde 2,1-aminomutase [EC:5.4.3.8]
gi|339626328|ref|NC_015757.1|:c1738201-1737440	762	133	546	29.5342	94.8841	1.68378	Up	1.22e-13	5.07e-13	TPY_1832	-	-	-	K00100//[EC:1.1.1.-];K00540//[EC:1.-.-.-];K00059//3-oxoacyl-[acyl-carrier protein] reductase [EC:1.1.1.100]
gi|339626328|ref|NC_015757.1|:c2337357-2336596	762	462	1896	102.592	329.488	1.6833	Up	0	0	TPY_2514	-	GO:0003824//catalytic activity	GO:0008152//metabolic process	K00059//3-oxoacyl-[acyl-carrier protein] reductase [EC:1.1.1.100]
gi|339626328|ref|NC_015757.1|:473137-474006	870	342	1403	66.5174	213.547	1.68275	Up	2.55e-13	9.94e-13	TPY_0491	-	GO:0004084//branched-chain-amino-acid transaminase activity	GO:0008652//cellular amino acid biosynthetic process	K00826//branched-chain amino acid aminotransferase [EC:2.6.1.42]
gi|339626328|ref|NC_015757.1|:c2553983-2552868	1116	11	45	1.66785	5.33954	1.67873	Up	0.000171144	0.000331399	TPY_2754	-	-	-	-
gi|339626328|ref|NC_015757.1|:c1268571-1267705	867	58	237	11.3198	36.198	1.67707	Up	0	0	TPY_1351	-	GO:0003824//catalytic activity	-	K01726//[EC:4.2.1.-];K01618//[EC:4.1.1.-];K01826//5-carboxymethyl-2-hydroxymuconate isomerase [EC:5.3.3.10];K01828//[EC:5.3.3.-]
gi|339626328|ref|NC_015757.1|:799759-800109	351	324	1306	156.195	492.711	1.65739	Up	0	0	TPY_0849	-	-	-	K08972//putative membrane protein
gi|339626328|ref|NC_015757.1|:2710246-2710476	231	132	532	96.692	304.969	1.65719	Up	1.57e-13	6.39e-13	TPY_2930	-	-	-	-
gi|339626328|ref|NC_015757.1|:c1055573-1054953	621	857	3450	233.517	735.67	1.65553	Up	1.08e-12	3.66e-12	TPY_1131	-	-	-	K03975//membrane-associated protein;K01077//alkaline phosphatase [EC:3.1.3.1]
gi|339626328|ref|NC_015757.1|:c2542336-2541737	600	19	76	5.35835	16.7733	1.64631	Up	1.21e-06	2.77e-06	TPY_2733	-	GO:0003824//catalytic activity	-	K03763//DNA polymerase III subunit alpha, Gram-positive type [EC:2.7.7.7];K02342//DNA polymerase III subunit epsilon [EC:2.7.7.7]
gi|339626328|ref|NC_015757.1|:2923953-2924213	261	199	796	129.015	403.858	1.64631	Up	0	0	TPY_3152	-	-	-	-
gi|339626328|ref|NC_015757.1|:c3092063-3090849	1215	18	72	2.50683	7.84715	1.64631	Up	2.34e-06	5.25e-06	TPY_3348	-	-	-	-
gi|339626328|ref|NC_015757.1|:c3035519-3035064	456	116	462	43.0449	134.163	1.64007	Up	1.39e-13	5.75e-13	TPY_3279	-	-	-	K02612//ring-1,2-phenylacetyl-CoA epoxidase subunit PaaD
gi|339626328|ref|NC_015757.1|:c3139256-3138591	666	145	576	36.8402	114.526	1.63632	Up	0	0	TPY_3397	-	-	GO:0043623//cellular protein complex assembly	K02195//heme exporter protein C
gi|339626328|ref|NC_015757.1|:569756-570625	870	320	1269	62.2385	193.152	1.63385	Up	0	0	TPY_0605	-	-	-	K03570//rod shape-determining protein MreC
gi|339626328|ref|NC_015757.1|:c2983460-2982846	615	240	950	66.0336	204.552	1.6312	Up	0	0	TPY_3227	-	GO:0003824//catalytic activity	-	K07078//
gi|339626328|ref|NC_015757.1|:c2746409-2745129	1281	71	281	9.37859	29.0478	1.63098	Up	0	0	TPY_2963	-	-	-	-
gi|339626328|ref|NC_015757.1|:c734635-733937	699	5459	21556	1321.49	4083.63	1.62769	Up	7.57e-12	2.32e-11	TPY_0783	-	GO:0016857//racemase and epimerase activity, acting on carbohydrates and derivatives	GO:0044238//primary metabolic process	K01783//ribulose-phosphate 3-epimerase [EC:5.1.3.1]
gi|339626328|ref|NC_015757.1|:2341291-2342778	1488	375	1476	42.6439	131.353	1.62304	Up	0	0	TPY_2518	-	-	-	K12508//feruloyl-CoA synthase [EC:6.2.1.34]
gi|339626328|ref|NC_015757.1|:c1631253-1629847	1407	30	118	3.60791	11.1056	1.62206	Up	1.88e-09	5.03e-09	TPY_1731	GO:0016020//membrane	-	GO:0006865//amino acid transport	K14052//putrescine importer
gi|339626328|ref|NC_015757.1|:c3262187-3260187	2001	84	330	7.10331	21.8385	1.62031	Up	1.15e-14	5.39e-14	TPY_3518	-	-	-	K00540//[EC:1.-.-.-];K08264//heterodisulfide reductase subunit D [EC:1.8.98.1]
gi|339626328|ref|NC_015757.1|:912487-913866	1380	39	153	4.78205	14.6814	1.61829	Up	7.98e-12	2.44e-11	TPY_0975	-	GO:0016740//transferase activity	GO:0055086//nucleobase-containing small molecule metabolic process	K00764//amidophosphoribosyltransferase [EC:2.4.2.14]
gi|339626328|ref|NC_015757.1|:2658931-2660409	1479	12	47	1.37291	4.20809	1.61593	Up	0.000182658	0.000352946	TPY_2881	-	-	-	K03294//basic amino acid/polyamine antiporter, APA family
gi|339626328|ref|NC_015757.1|:c3090817-3089963	855	36	141	7.12467	21.8378	1.61593	Up	5.51e-11	1.58e-10	TPY_3347	-	-	-	-
gi|339626328|ref|NC_015757.1|:c2720808-2719843	966	489	1915	85.6565	262.511	1.61574	Up	2.68e-13	1.03e-12	TPY_2939	-	-	-	K00549//5-methyltetrahydropteroyltriglutamate--homocysteine methyltransferase [EC:2.1.1.14]
gi|339626328|ref|NC_015757.1|:c2507652-2506867	786	137	533	29.4935	89.7967	1.60626	Up	3.02e-13	1.15e-12	TPY_2677	-	-	-	-
gi|339626328|ref|NC_015757.1|:747457-747660	204	693	2687	574.82	1744.19	1.60137	Up	2.07e-12	6.81e-12	TPY_0795	GO:0030529//ribonucleoprotein complex	GO:0043169//cation binding;GO:0003723//RNA binding;GO:0005198//structural molecule activity	GO:0010467//gene expression	K02909//large subunit ribosomal protein L31
gi|339626328|ref|NC_015757.1|:32158-33084	927	266	1027	48.5546	146.706	1.59524	Up	5.62e-14	2.46e-13	TPY_0031	-	-	-	K09687//antibiotic transport system ATP-binding protein
gi|339626328|ref|NC_015757.1|:3016788-3017624	837	148	570	29.9202	90.179	1.59167	Up	0	0	TPY_3260	-	-	-	-
gi|339626328|ref|NC_015757.1|:c2499019-2496731	2289	93	358	6.87489	20.7106	1.59096	Up	6.17e-14	2.68e-13	TPY_2669	-	-	-	-
gi|339626328|ref|NC_015757.1|:2926463-2927746	1284	86	331	11.3334	34.1365	1.59073	Up	0	0	TPY_3156	-	-	-	K07493//putative transposase
gi|339626328|ref|NC_015757.1|:c2122855-2121611	1245	13	50	1.76686	5.3181	1.58972	Up	0.000134177	0.00026246	TPY_2264	-	GO:0003676//nucleic acid binding;GO:0034061	GO:0006260//DNA replication	K00986//RNA-directed DNA polymerase [EC:2.7.7.49]
gi|339626328|ref|NC_015757.1|:c1786976-1786050	927	109	418	19.8964	59.7107	1.58548	Up	0	0	TPY_1880	-	-	-	K07011//
gi|339626328|ref|NC_015757.1|:c2938483-2937998	486	215	824	74.8567	224.516	1.58461	Up	0	0	TPY_3170	-	-	-	-
gi|339626328|ref|NC_015757.1|:c2704592-2704434	159	11	42	11.7064	34.979	1.57919	Up	0.00051574	0.000954629	TPY_2924	-	-	-	-
gi|339626328|ref|NC_015757.1|:c2911760-2911380	381	15	57	6.66185	19.811	1.5723	Up	5.05e-05	0.000102894	TPY_3134	-	-	-	-
gi|339626328|ref|NC_015757.1|:c1209230-1208178	1053	239	907	38.4059	114.06	1.5704	Up	6.75e-13	2.37e-12	TPY_1289	-	-	-	-
gi|339626328|ref|NC_015757.1|:c474739-474473	267	14	53	8.87249	26.2858	1.56687	Up	9.84e-05	0.0001951	TPY_0493	-	GO:0017111//nucleoside-triphosphatase activity;GO:0000166//nucleotide binding	GO:0009987//cellular process;GO:0006810//transport;GO:0044238//primary metabolic process	K06147//ATP-binding cassette, subfamily B, bacterial
gi|339626328|ref|NC_015757.1|:440383-441684	1302	22	83	2.85917	8.44156	1.56191	Up	1.01e-06	2.31e-06	TPY_0457	GO:0044464//cell part	GO:0015932//nucleobase-containing compound transmembrane transporter activity	GO:0015931//nucleobase-containing compound transport	K10974//cytosine permease;K03457//nucleobase:cation symporter-1, NCS1 family
gi|339626328|ref|NC_015757.1|:c3038534-3037764	771	1806	6803	396.362	1168.43	1.55968	Up	0	0	TPY_3283	GO:0044424//intracellular part	GO:0004871//signal transducer activity;GO:0046872//metal ion binding;GO:0001071//nucleic acid binding transcription factor activity;GO:0003677//DNA binding	GO:0051606//detection of stimulus;GO:0022603//regulation of anatomical structure morphogenesis;GO:0007165//signal transduction;GO:0006351//transcription, DNA-dependent	K07699//two-component system, response regulator, stage 0 sporulation protein A
gi|339626328|ref|NC_015757.1|:909621-910304	684	33	124	8.16369	24.0061	1.55611	Up	2.24e-09	5.95e-09	TPY_0973	-	GO:0003824//catalytic activity	GO:0044238//primary metabolic process;GO:0018130;GO:0044271//cellular nitrogen compound biosynthetic process;GO:0044283	K01952//phosphoribosylformylglycinamidine synthase [EC:6.3.5.3]
gi|339626328|ref|NC_015757.1|:c1272434-1270251	2184	37	139	2.86667	8.42787	1.55579	Up	2.38e-10	6.61e-10	TPY_1354	-	-	-	K12528//putative selenate reductase molybdopterin-binding subunit;K00540//[EC:1.-.-.-];K00087//xanthine dehydrogenase molybdenum-binding subunit [EC:1.17.1.4]
gi|339626328|ref|NC_015757.1|:c3439650-3438532	1119	555	2084	83.925	246.617	1.5551	Up	0	0	TPY_3704	-	-	-	K05908//[EC:1.8.5.-];K00540//[EC:1.-.-.-];K00386//[EC:1.8.2.-];K03885//NADH dehydrogenase [EC:1.6.99.3]
gi|339626328|ref|NC_015757.1|:153723-154571	849	3561	13354	709.729	2082.86	1.55322	Up	2.01e-11	5.98e-11	TPY_0141	-	GO:0016491//oxidoreductase activity	GO:0008152//metabolic process	K01782//3-hydroxyacyl-CoA dehydrogenase / enoyl-CoA hydratase / 3-hydroxybutyryl-CoA epimerase [EC:1.1.1.35 4.2.1.17 5.1.2.3];K00074//3-hydroxybutyryl-CoA dehydrogenase [EC:1.1.1.157]
gi|339626328|ref|NC_015757.1|:c2401328-2399889	1440	178	664	20.9164	61.0606	1.54561	Up	1.41e-13	5.78e-13	TPY_2572	-	-	-	-
gi|339626328|ref|NC_015757.1|:c2547149-2546580	570	17	63	5.04664	14.636	1.53612	Up	2.72e-05	5.72e-05	TPY_2741	-	-	-	-
gi|339626328|ref|NC_015757.1|:910304-912490	2187	73	270	5.6481	16.3482	1.5333	Up	0	0	TPY_0974	-	-	-	K01952//phosphoribosylformylglycinamidine synthase [EC:6.3.5.3]
gi|339626328|ref|NC_015757.1|:1790110-1791729	1620	13	48	1.35787	3.92358	1.53083	Up	0.000274158	0.00052256	TPY_1886	-	-	-	-
gi|339626328|ref|NC_015757.1|:1679883-1680599	717	535	1973	126.259	364.388	1.52909	Up	5.75e-14	2.52e-13	TPY_1785	-	-	-	K01802//peptidylprolyl isomerase [EC:5.2.1.8];K03768//peptidyl-prolyl cis-trans isomerase B (cyclophilin B) [EC:5.2.1.8]
gi|339626328|ref|NC_015757.1|:c3100426-3099956	471	782	2876	280.941	808.581	1.52513	Up	1.03e-12	3.51e-12	TPY_3358	-	GO:0051536//iron-sulfur cluster binding	-	K13643//Rrf2 family transcriptional regulator, iron-sulfur cluster assembly transcription factor
gi|339626328|ref|NC_015757.1|:c1918568-1915767	2802	57	209	3.44219	9.8772	1.52077	Up	2.6e-14	1.19e-13	TPY_2012	-	-	-	K12528//putative selenate reductase molybdopterin-binding subunit;K00087//xanthine dehydrogenase molybdenum-binding subunit [EC:1.17.1.4]
gi|339626328|ref|NC_015757.1|:c1773578-1772985	594	123	450	35.0386	100.319	1.51757	Up	0	0	TPY_1865	-	-	-	-
gi|339626328|ref|NC_015757.1|:351818-352504	687	3674	13428	904.922	2588.27	1.51613	Up	1.07e-11	3.24e-11	TPY_0358	-	-	-	K03543//multidrug resistance protein A
gi|339626328|ref|NC_015757.1|:1008382-1008630	249	341	1246	231.731	662.635	1.51577	Up	2.71e-13	1.04e-12	TPY_1077	-	-	-	-
gi|339626328|ref|NC_015757.1|:c3268412-3267171	1242	94	340	12.8066	36.2504	1.50111	Up	0	0	TPY_3527	-	GO:0051540;GO:0003824//catalytic activity	GO:0008152//metabolic process	K00540//[EC:1.-.-.-];K08264//heterodisulfide reductase subunit D [EC:1.8.98.1]
gi|339626328|ref|NC_015757.1|:3288952-3289803	852	651	2344	129.291	364.312	1.49455	Up	0	0	TPY_3553	-	-	-	K01838//beta-phosphoglucomutase [EC:5.4.2.6];K01091//phosphoglycolate phosphatase [EC:3.1.3.18]
gi|339626328|ref|NC_015757.1|:c1736991-1736572	420	48	172	19.3384	54.2294	1.48761	Up	8.68e-12	2.65e-11	TPY_1830	-	-	GO:0008152//metabolic process	K00625//phosphate acetyltransferase [EC:2.3.1.8];K00634//phosphate butyryltransferase [EC:2.3.1.19];K01726//[EC:4.2.1.-]
gi|339626328|ref|NC_015757.1|:1093282-1094352	1071	60	214	9.47961	26.4594	1.48088	Up	0	0	TPY_1170	-	-	-	K03457//nucleobase:cation symporter-1, NCS1 family
gi|339626328|ref|NC_015757.1|:762285-762401	117	53	189	76.6511	213.91	1.48063	Up	9.43e-13	3.22e-12	TPY_0815	-	-	-	-
gi|339626328|ref|NC_015757.1|:599272-600294	1023	158	561	26.1342	72.6178	1.47438	Up	2.82e-14	1.29e-13	TPY_0642	-	GO:0016833//oxo-acid-lyase activity;GO:0046914//transition metal ion binding	GO:0006725//cellular aromatic compound metabolic process	K01666//4-hydroxy 2-oxovalerate aldolase [EC:4.1.3.39]
gi|339626328|ref|NC_015757.1|:c3290506-3289793	714	443	1572	104.987	291.548	1.47353	Up	0	0	TPY_3554	-	-	-	K02936//large subunit ribosomal protein L7Ae
gi|339626328|ref|NC_015757.1|:c2541713-2540484	1230	57	202	7.84148	21.7471	1.47163	Up	2.11e-13	8.37e-13	TPY_2732	-	-	-	K14051//cyclic di-GMP phosphodiesterase Gmr [EC:3.1.4.52]
gi|339626328|ref|NC_015757.1|:2803223-2803567	345	39	138	19.1282	52.9683	1.46943	Up	1.42e-09	3.8e-09	TPY_3018	-	-	-	-
gi|339626328|ref|NC_015757.1|:702576-702941	366	651	2301	300.974	832.514	1.46784	Up	0	0	TPY_0751	-	-	-	-
gi|339626328|ref|NC_015757.1|:2097682-2098701	1020	99	349	16.4234	45.3086	1.46403	Up	4e-14	1.8e-13	TPY_2234	-	-	GO:0006259//DNA metabolic process	K04763//integrase/recombinase XerD
gi|339626328|ref|NC_015757.1|:c291696-291412	285	131	459	77.7777	213.267	1.45523	Up	1.35e-13	5.57e-13	TPY_0285	-	-	-	-
gi|339626328|ref|NC_015757.1|:c735651-734683	969	16728	58576	2921.12	8004.82	1.45435	Up	0	0	TPY_0784	-	GO:0016301//kinase activity;GO:0032559	GO:0044238//primary metabolic process;GO:0006796//phosphate-containing compound metabolic process	K00855//phosphoribulokinase [EC:2.7.1.19]
gi|339626328|ref|NC_015757.1|:c116845-116333	513	57	199	18.8012	51.3679	1.45004	Up	5.61e-13	2.01e-12	TPY_0100	-	-	-	K00680//[EC:2.3.1.-];K01092//myo-inositol-1(or 4)-monophosphatase [EC:3.1.3.25]
gi|339626328|ref|NC_015757.1|:c2133940-2133707	234	33	115	23.8631	65.0785	1.4474	Up	4.81e-08	1.2e-07	TPY_2277	-	-	-	-
gi|339626328|ref|NC_015757.1|:c1228515-1227613	903	561	1952	105.124	286.252	1.44519	Up	0	0	TPY_1313	-	-	-	-
gi|339626328|ref|NC_015757.1|:c3099936-3098896	1041	193	671	31.3715	85.3547	1.44402	Up	4.42e-14	1.98e-13	TPY_3357	-	GO:0005488//binding	GO:0044237//cellular metabolic process	K00566//tRNA-specific 2-thiouridylase [EC:2.8.1.-]
gi|339626328|ref|NC_015757.1|:c1531655-1530894	762	927	3211	205.851	558.009	1.43869	Up	3.14e-12	1.01e-11	TPY_1631	-	-	-	K01692//enoyl-CoA hydratase [EC:4.2.1.17];K01715//3-hydroxybutyryl-CoA dehydratase [EC:4.2.1.55]
gi|339626328|ref|NC_015757.1|:c463376-461952	1425	467	1615	55.4537	150.077	1.43634	Up	1.03e-13	4.36e-13	TPY_0480	-	-	-	K03446//MFS transporter, DHA2 family, multidrug resistance protein B;K08169//MFS transporter, DHA2 family, multidrug resistance protein
gi|339626328|ref|NC_015757.1|:c2719836-2718856	981	542	1870	93.4886	252.423	1.43298	Up	1.13e-14	5.3e-14	TPY_2938	-	GO:0016740//transferase activity	GO:0044281//small molecule metabolic process;GO:0044237//cellular metabolic process	K00549//5-methyltetrahydropteroyltriglutamate--homocysteine methyltransferase [EC:2.1.1.14]
gi|339626328|ref|NC_015757.1|:1397937-1398383	447	288	992	109.022	293.873	1.43058	Up	8.88e-15	4.17e-14	TPY_1481	-	-	-	K03635//molybdopterin synthase catalytic subunit [EC:2.-.-.-]
gi|339626328|ref|NC_015757.1|:c3491838-3491374	465	50	172	18.1947	48.9814	1.42871	Up	3.43e-11	9.97e-11	TPY_3760	-	-	-	K01533//Cu2+-exporting ATPase [EC:3.6.3.4];K01534//Cd2+/Zn2+-exporting ATPase [EC:3.6.3.3 3.6.3.5]
gi|339626328|ref|NC_015757.1|:c1719218-1718055	1164	30	103	4.36111	11.7176	1.42592	Up	3.32e-07	7.85e-07	TPY_1816	-	-	-	K00966//mannose-1-phosphate guanylyltransferase [EC:2.7.7.13] K01840 phosphomannomutase [EC:5.4.2.8]
gi|339626328|ref|NC_015757.1|:2712255-2713304	1050	88	301	14.1815	37.9606	1.42049	Up	5.37e-14	2.36e-13	TPY_2934	-	-	-	-
gi|339626328|ref|NC_015757.1|:c736523-735657	867	10805	36823	2108.79	5624.14	1.41521	Up	0	0	TPY_0785	-	GO:0046914//transition metal ion binding;GO:0016832//aldehyde-lyase activity	GO:0006000//fructose metabolic process;GO:0006007//glucose catabolic process	K01624//fructose-bisphosphate aldolase, class II [EC:4.1.2.13]
gi|339626328|ref|NC_015757.1|:c509889-508960	930	351	1196	63.8635	170.296	1.41498	Up	1.05e-13	4.42e-13	TPY_0539	-	-	-	K01175//[EC:3.1.-.-]
gi|339626328|ref|NC_015757.1|:c2858291-2856963	1329	411	1400	52.3294	139.495	1.41452	Up	0	0	TPY_3070	-	GO:0000166//nucleotide binding	-	K02283//pilus assembly protein CpaF
gi|339626328|ref|NC_015757.1|:c143182-142238	945	416	1416	74.4886	198.421	1.41347	Up	1.18e-14	5.47e-14	TPY_0126	-	-	-	K06990//;K00455//3,4-dihydroxyphenylacetate 2,3-dioxygenase [EC:1.13.11.15];K05915//[EC:1.13.-.-]
gi|339626328|ref|NC_015757.1|:c1736575-1735355	1221	161	546	22.312	59.2151	1.40815	Up	0	0	TPY_1829	-	-	-	K00433//chloride peroxidase [EC:1.11.1.10];K01175//[EC:3.1.-.-];K05714//2-hydroxy-6-ketonona-2,4-dienedioic acid hydrolase [EC:3.7.1.-]
gi|339626328|ref|NC_015757.1|:c2354152-2352974	1179	187	632	26.8384	70.9838	1.40319	Up	4.12e-13	1.53e-12	TPY_2528	-	-	-	K02406//flagellin
gi|339626328|ref|NC_015757.1|:c1778557-1777601	957	2468	8339	436.377	1153.87	1.40284	Up	0	0	TPY_1871	-	GO:0003824//catalytic activity	GO:0044238//primary metabolic process;GO:0044237//cellular metabolic process	K03769//peptidyl-prolyl cis-trans isomerase C [EC:5.2.1.8]
gi|339626328|ref|NC_015757.1|:600291-601103	813	196	662	40.7938	107.826	1.40228	Up	8.75e-14	3.72e-13	TPY_0643	-	-	-	K01617//4-oxalocrotonate decarboxylase [EC:4.1.1.77]
gi|339626328|ref|NC_015757.1|:c3036646-3036308	339	301	1014	150.243	396.09	1.39853	Up	0	0	TPY_3281	-	-	-	K02610//ring-1,2-phenylacetyl-CoA epoxidase subunit PaaB
gi|339626328|ref|NC_015757.1|:c2532709-2532215	495	22	74	7.52049	19.7962	1.39633	Up	2.18e-05	4.61e-05	TPY_2714	-	-	-	-
gi|339626328|ref|NC_015757.1|:c2506314-2504875	1440	53	178	6.2279	16.3687	1.39412	Up	3.6e-11	1.04e-10	TPY_2675	-	-	-	K03497//chromosome partitioning protein, ParB family
gi|339626328|ref|NC_015757.1|:c1307083-1306940	144	24	80	28.2018	73.567	1.38327	Up	1.15e-05	2.49e-05	TPY_1388	-	-	-	-
gi|339626328|ref|NC_015757.1|:915459-916982	1524	55	183	6.1067	15.9009	1.38065	Up	2.66e-11	7.77e-11	TPY_0978	-	GO:0003824//catalytic activity	-	K00602//phosphoribosylaminoimidazolecarboxamide formyltransferase / IMP cyclohydrolase [EC:2.1.2.3 3.5.4.10]
gi|339626328|ref|NC_015757.1|:3015604-3016761	1158	394	1307	57.5726	149.459	1.3763	Up	6.3e-13	2.24e-12	TPY_3259	-	-	-	K00754//[EC:2.4.1.-];K13668//phosphatidylinositol alpha-1,6-mannosyltransferase [EC:2.4.1.-];K15521//D-inositol-3-phosphate glycosyltransferase [EC:2.4.1.250];K12995//rhamnosyltransferase [EC:2.4.1.-]
gi|339626328|ref|NC_015757.1|:2152204-2152662	459	6407	21238	2361.95	6127.12	1.37523	Up	2.22e-11	6.56e-11	TPY_2296	-	-	-	-
gi|339626328|ref|NC_015757.1|:1259746-1262049	2304	52	172	3.819	9.88557	1.37213	Up	1.29e-10	3.64e-10	TPY_1345	-	-	-	K12528//putative selenate reductase molybdopterin-binding subunit;K00087//xanthine dehydrogenase molybdenum-binding subunit [EC:1.17.1.4];K00540//[EC:1.-.-.-]
gi|339626328|ref|NC_015757.1|:467062-469713	2652	381	1259	24.3097	62.8649	1.37072	Up	0	0	TPY_0487	-	-	-	K12544//S-layer protein;K13735//adhesin/invasin
gi|339626328|ref|NC_015757.1|:1776665-1777570	906	409	1344	76.3877	196.439	1.36267	Up	3.2e-13	1.21e-12	TPY_1870	-	-	-	-
gi|339626328|ref|NC_015757.1|:c2209196-2208087	1110	35	115	5.33548	13.7193	1.36251	Up	1.82e-07	4.39e-07	TPY_2377	-	-	-	K02404//flagellar biosynthesis protein FlhF
gi|339626328|ref|NC_015757.1|:c1537089-1536487	603	270	886	75.7661	194.568	1.36065	Up	2.89e-13	1.11e-12	TPY_1637	-	-	-	-
gi|339626328|ref|NC_015757.1|:c2594182-2593817	366	58	190	26.8149	68.743	1.35818	Up	1.98e-11	5.88e-11	TPY_2803	-	-	GO:0006546//glycine catabolic process	K02437//glycine cleavage system H protein
gi|339626328|ref|NC_015757.1|:c3143775-3141739	2037	498	1629	41.3682	105.898	1.35607	Up	5.03e-13	1.83e-12	TPY_3402	-	-	-	K02198//cytochrome c-type biogenesis protein CcmF
gi|339626328|ref|NC_015757.1|:c2593813-2592491	1323	337	1102	43.1021	110.301	1.35561	Up	0	0	TPY_2802	-	-	-	K00282//glycine dehydrogenase subunit 1 [EC:1.4.4.2]
gi|339626328|ref|NC_015757.1|:c2299507-2299277	231	23	75	16.8478	42.9937	1.35156	Up	3.03e-05	6.34e-05	TPY_2474	-	-	-	-
gi|339626328|ref|NC_015757.1|:c3270215-3269139	1077	69	225	10.8408	27.6645	1.35156	Up	2.86e-13	1.1e-12	TPY_3529	-	GO:0016491//oxidoreductase activity;GO:0050662//coenzyme binding	GO:0008152//metabolic process	K03388//heterodisulfide reductase subunit A [EC:1.8.98.1]
gi|339626328|ref|NC_015757.1|:c2387336-2385771	1566	1358	4401	146.736	372.148	1.34265	Up	5.54e-12	1.72e-11	TPY_2558	-	-	-	K08677//kumamolisin
gi|339626328|ref|NC_015757.1|:c1269623-1268595	1029	39	126	6.41324	16.2148	1.33818	Up	7.07e-08	1.74e-07	TPY_1352	-	GO:0016787//hydrolase activity	-	K03383//cyanuric acid amidohydrolase [EC:3.5.2.15]
gi|339626328|ref|NC_015757.1|:c3128903-3128433	471	36	116	12.9333	32.6132	1.33436	Up	2.51e-07	5.98e-07	TPY_3386	-	GO:0016857//racemase and epimerase activity, acting on carbohydrates and derivatives	GO:0008610//lipid biosynthetic process	K01790//dTDP-4-dehydrorhamnose 3,5-epimerase [EC:5.1.3.13]
gi|339626328|ref|NC_015757.1|:c3141742-3141491	252	46	148	30.8877	77.7709	1.3322	Up	5.65e-09	1.48e-08	TPY_3401	-	-	-	-
gi|339626328|ref|NC_015757.1|:c1774624-1773638	987	122	392	20.9156	52.5926	1.33028	Up	8.44e-14	3.6e-13	TPY_1866	-	-	-	K00786//[EC:2.4.-.-]
gi|339626328|ref|NC_015757.1|:c2142060-2140924	1137	296	951	44.0514	110.758	1.33015	Up	3.54e-13	1.33e-12	TPY_2283	-	-	-	K03271//D-sedoheptulose 7-phosphate isomerase [EC:5.3.1.28]
gi|339626328|ref|NC_015757.1|:403546-406182	2637	33	106	2.11754	5.32294	1.32983	Up	8.93e-07	2.05e-06	TPY_0420	-	-	-	K01529//[EC:3.6.1.-];K01144//exodeoxyribonuclease V [EC:3.1.11.5];K03581//exodeoxyribonuclease V alpha subunit [EC:3.1.11.5]
gi|339626328|ref|NC_015757.1|:c2485381-2484029	1353	180	576	22.5114	56.3742	1.32438	Up	3.55e-13	1.33e-12	TPY_2657	-	-	-	-
gi|339626328|ref|NC_015757.1|:c2506850-2506431	420	43	137	17.324	43.1944	1.31807	Up	2.73e-08	6.86e-08	TPY_2676	-	-	-	-
gi|339626328|ref|NC_015757.1|:c1817518-1815371	2148	22	70	1.73307	4.31539	1.31616	Up	7.94e-05	0.000158956	TPY_1906	-	-	-	K13590//diguanylate cyclase
gi|339626328|ref|NC_015757.1|:c3155635-3154949	687	743	2362	183.004	455.28	1.31488	Up	0	0	TPY_3414	-	-	-	K07043//
gi|339626328|ref|NC_015757.1|:c2480154-2479906	249	57	181	38.735	96.2576	1.31326	Up	1.77e-10	4.96e-10	TPY_2652	-	-	-	-
gi|339626328|ref|NC_015757.1|:2009167-2009739	573	24	76	7.08737	17.5636	1.30927	Up	4.15e-05	8.55e-05	TPY_2116	-	-	-	K07486//transposase
gi|339626328|ref|NC_015757.1|:c1267677-1266478	1200	119	376	16.7801	41.4918	1.30608	Up	0	0	TPY_1350	-	GO:0003824//catalytic activity	-	K01426//amidase [EC:3.5.1.4]
gi|339626328|ref|NC_015757.1|:562095-562496	402	220	692	92.603	227.948	1.29957	Up	5.36e-13	1.94e-12	TPY_0597	-	-	-	K00540//[EC:1.-.-.-];K15832//formate hydrogenlyase subunit 7
gi|339626328|ref|NC_015757.1|:1068301-1069173	873	322	1009	62.4123	153.05	1.2941	Up	3.75e-13	1.4e-12	TPY_1145	-	-	-	K04083//molecular chaperone Hsp33
gi|339626328|ref|NC_015757.1|:c1672134-1670818	1317	1098	3433	141.073	345.179	1.2909	Up	4.38e-12	1.38e-11	TPY_1772	-	-	-	K03977//GTP-binding protein
gi|339626328|ref|NC_015757.1|:2153002-2153694	693	2586	8085	631.428	1544.91	1.29083	Up	0	0	TPY_2298	-	GO:0046914//transition metal ion binding	GO:0065003	K04652//hydrogenase nickel incorporation protein HypB
gi|339626328|ref|NC_015757.1|:c844374-843406	969	83	259	14.4938	35.3942	1.28807	Up	2.2e-13	8.68e-13	TPY_0894	-	-	GO:0009987//cellular process	K02479//two-component system, NarL family, response regulator;K07685//two-component system, NarL family, nitrate/nitrite response regulator NarP;K14979//two-component system, LuxR family, secretion system response regulator SsrB
gi|339626328|ref|NC_015757.1|:c1788018-1786966	1053	289	901	46.4406	113.306	1.28676	Up	0	0	TPY_1881	-	-	-	K12994//alpha-1,3-rhamnosyltransferase [EC:2.4.1.-]
gi|339626328|ref|NC_015757.1|:2936845-2937225	381	27	84	11.9913	29.1951	1.28374	Up	2.15e-05	4.55e-05	TPY_3167	-	-	-	-
gi|339626328|ref|NC_015757.1|:c3035047-3034736	312	122	377	66.1658	160.008	1.27399	Up	8.44e-14	3.6e-13	TPY_3278	-	-	-	-
gi|339626328|ref|NC_015757.1|:2731348-2732481	1134	2544	7860	379.606	917.836	1.27374	Up	0	0	TPY_2949	-	GO:0016620//oxidoreductase activity, acting on the aldehyde or oxo group of donors, NAD or NADP as acceptor;GO:0046914//transition metal ion binding	GO:0008152//metabolic process	K00148//glutathione-independent formaldehyde dehydrogenase [EC:1.2.1.46]
gi|339626328|ref|NC_015757.1|:c3047695-3047462	234	23	71	16.6318	40.1789	1.27249	Up	0.000107441	0.000212094	TPY_3291	-	-	-	K03602//exodeoxyribonuclease VII small subunit [EC:3.1.11.6]
gi|339626328|ref|NC_015757.1|:c2512179-2511715	465	24	74	8.73347	21.0734	1.2708	Up	7.75e-05	0.00015551	TPY_2684	-	-	-	-
gi|339626328|ref|NC_015757.1|:1374844-1375770	927	75	231	13.6902	32.998	1.26924	Up	1.98e-12	6.55e-12	TPY_1455	-	-	-	-
gi|339626328|ref|NC_015757.1|:c1532851-1531727	1125	13851	42636	2083.33	5018.57	1.26839	Up	0	0	TPY_1632	-	-	-	K00626//acetyl-CoA C-acetyltransferase [EC:2.3.1.9];K00632//acetyl-CoA acyltransferase [EC:2.3.1.16]
gi|339626328|ref|NC_015757.1|:601302-602129	828	198	604	40.4635	96.5967	1.25535	Up	0	0	TPY_0645	-	GO:0016787//hydrolase activity	-	K10702//2-hydroxy-6-oxohepta-2,4-dienoate hydroxylase [EC:3.7.1.-];K10216//2-hydroxymuconate-semialdehyde hydrolase [EC:3.7.1.9];K01259//proline iminopeptidase [EC:3.4.11.5]
gi|339626328|ref|NC_015757.1|:c1992931-1992476	456	62	189	23.0068	54.8849	1.25435	Up	3.09e-10	8.55e-10	TPY_2096	-	-	-	K01990//ABC-2 type transport system ATP-binding protein;K09687//antibiotic transport system ATP-binding protein
gi|339626328|ref|NC_015757.1|:c3340998-3339895	1104	85	258	13.028	30.9461	1.24814	Up	2.1e-13	8.33e-13	TPY_3600	-	-	-	K07161//
gi|339626328|ref|NC_015757.1|:2927977-2928870	894	29	88	5.48895	13.0347	1.24776	Up	2.08e-05	4.42e-05	TPY_3158	-	-	-	K15269//probable blue pigment (indigoidine) exporter
gi|339626328|ref|NC_015757.1|:2042077-2042310	234	53	160	38.3256	90.544	1.24031	Up	9.69e-09	2.5e-08	TPY_2165	-	-	-	-
gi|339626328|ref|NC_015757.1|:c2974797-2973850	948	65	196	11.602	27.3781	1.23865	Up	2.18e-10	6.08e-10	TPY_3221	-	-	-	K01250//pyrimidine-specific ribonucleoside hydrolase [EC:3.2.-.-];K12700//non-specific riboncleoside hydrolase [EC:3.2.-.-]
gi|339626328|ref|NC_015757.1|:33081-34247	1167	371	1117	53.7937	126.747	1.23644	Up	6.31e-13	2.24e-12	TPY_0032	-	-	-	K09686//antibiotic transport system permease protein
gi|339626328|ref|NC_015757.1|:c2038993-2038304	690	26	78	6.37607	14.9693	1.23127	Up	7.46e-05	0.000149781	TPY_2159	-	-	-	-
gi|339626328|ref|NC_015757.1|:1452403-1452744	342	22	66	10.8849	25.5549	1.23127	Up	0.000276014	0.000525549	TPY_1535	-	-	-	-
gi|339626328|ref|NC_015757.1|:c2140886-2140704	183	21	63	19.4177	45.5874	1.23127	Up	0.000383562	0.000720189	TPY_2282	-	GO:0015036//disulfide oxidoreductase activity	GO:0019725//cellular homeostasis	K03676//glutaredoxin 3
gi|339626328|ref|NC_015757.1|:c2810047-2809838	210	23	69	18.5326	43.5096	1.23127	Up	0.000198792	0.000382703	TPY_3026	-	-	-	-
gi|339626328|ref|NC_015757.1|:c2515871-2515053	819	294	881	60.7424	142.445	1.22963	Up	0	0	TPY_2692	-	-	-	-
gi|339626328|ref|NC_015757.1|:352515-353405	891	1904	5689	361.591	845.501	1.22545	Up	0	0	TPY_0359	-	-	-	K00329//NADH dehydrogenase [EC:1.6.5.3] K00356 NADH dehydrogenase [EC:1.6.99.3]
gi|339626328|ref|NC_015757.1|:c2501893-2499101	2793	133	397	8.05767	18.8224	1.22402	Up	1.22e-13	5.08e-13	TPY_2670	-	-	-	-
gi|339626328|ref|NC_015757.1|:c118421-116859	1563	334	995	36.159	84.2985	1.22115	Up	2.65e-13	1.02e-12	TPY_0101	-	-	-	K00666//fatty-acyl-CoA synthase [EC:6.2.1.-]
gi|339626328|ref|NC_015757.1|:c2296369-2295140	1230	164	488	22.5615	52.5376	1.21949	Up	1.64e-13	6.64e-13	TPY_2470	-	-	-	K01999//branched-chain amino acid transport system substrate-binding protein
gi|339626328|ref|NC_015757.1|:c3208393-3207638	756	34	101	7.61002	17.6911	1.21705	Up	7.56e-06	1.65e-05	TPY_3466	-	GO:0003676//nucleic acid binding;GO:0001071//nucleic acid binding transcription factor activity;GO:0000996	GO:0048646//anatomical structure formation involved in morphogenesis;GO:0006351//transcription, DNA-dependent	K03091//RNA polymerase sporulation-specific sigma factor
gi|339626328|ref|NC_015757.1|:221609-222487	879	509	1506	97.9845	226.878	1.21129	Up	0	0	TPY_0214	-	GO:0016779//nucleotidyltransferase activity	GO:0008152//metabolic process	K00963//UTP--glucose-1-phosphate uridylyltransferase [EC:2.7.7.9]
gi|339626328|ref|NC_015757.1|:1017643-1018074	432	101	297	39.5609	91.0392	1.20241	Up	0	0	TPY_1087	-	-	-	-
gi|339626328|ref|NC_015757.1|:46777-48420	1644	314	921	32.3189	74.1846	1.19874	Up	1.43e-13	5.88e-13	TPY_0046	-	-	-	K07486//transposase
gi|339626328|ref|NC_015757.1|:c2143160-2142126	1035	297	871	48.5562	111.438	1.19851	Up	3.15e-13	1.2e-12	TPY_2285	-	GO:0003824//catalytic activity	-	K04655//hydrogenase expression/formation protein HypE
gi|339626328|ref|NC_015757.1|:c2528271-2527576	696	54	158	13.1284	30.061	1.1952	Up	3.08e-08	7.72e-08	TPY_2707	-	-	-	-
gi|339626328|ref|NC_015757.1|:601084-601305	222	52	152	39.635	90.6664	1.19379	Up	5.81e-08	1.44e-07	TPY_0644	-	GO:0003824//catalytic activity	GO:0044237//cellular metabolic process	K01821//4-oxalocrotonate tautomerase [EC:5.3.2.-]
gi|339626328|ref|NC_015757.1|:c3503325-3502498	828	366	1068	74.7962	170.803	1.1913	Up	1.59e-13	6.45e-13	TPY_3772	-	GO:0003824//catalytic activity	GO:0008152//metabolic process	K00797//spermidine synthase [EC:2.5.1.16]
gi|339626328|ref|NC_015757.1|:46151-46684	534	23	67	7.28811	16.6146	1.18883	Up	0.000363152	0.000683977	TPY_0045	-	-	-	K03574//7,8-dihydro-8-oxoguanine triphosphatase [EC:3.6.1.-]
gi|339626328|ref|NC_015757.1|:c1352775-1351951	825	33	96	6.76844	15.409	1.18687	Up	1.89e-05	4.02e-05	TPY_1425	-	-	-	-
gi|339626328|ref|NC_015757.1|:2949719-2951374	1656	22	64	2.24797	5.11771	1.18687	Up	0.000504658	0.000935064	TPY_3182	GO:0030529//ribonucleoprotein complex	GO:0016709//oxidoreductase activity, acting on paired donors, with incorporation or reduction of molecular oxygen, NADH or NADPH as one donor, and incorporation of one atom of oxygen;GO:0046872//metal ion binding;GO:0008168//methyltransferase activity	GO:0008213	K08684//methane monooxygenase [EC:1.14.13.25]
gi|339626328|ref|NC_015757.1|:c711690-710731	960	37	107	6.52167	14.7594	1.17832	Up	6.97e-06	1.53e-05	TPY_0762	-	-	-	K09711//hypothetical protein
gi|339626328|ref|NC_015757.1|:597555-598349	795	91	263	19.3688	43.8071	1.17743	Up	1.38e-12	4.6e-12	TPY_0640	-	GO:0003824//catalytic activity	-	K02554//2-keto-4-pentenoate hydratase [EC:4.2.1.80];K01617//4-oxalocrotonate decarboxylase [EC:4.1.1.77];K01726//[EC:4.2.1.-]
gi|339626328|ref|NC_015757.1|:2344548-2346467	1920	1368	3945	120.563	272.083	1.17426	Up	4.4e-12	1.39e-11	TPY_2520	-	GO:0003824//catalytic activity	-	K01895//acetyl-CoA synthetase [EC:6.2.1.1]
gi|339626328|ref|NC_015757.1|:34250-34609	360	86	248	40.4226	91.2231	1.17424	Up	7.08e-12	2.18e-11	TPY_0033	-	-	-	-
gi|339626328|ref|NC_015757.1|:c2947323-2946292	1032	57	164	9.34596	21.0436	1.17097	Up	2.83e-08	7.11e-08	TPY_3178	-	GO:0046872//metal ion binding;GO:0016491//oxidoreductase activity	GO:0008152//metabolic process	K13953//alcohol dehydrogenase, propanol-preferring [EC:1.1.1.1]
gi|339626328|ref|NC_015757.1|:2173899-2174648	750	40	115	9.02459	20.3045	1.16987	Up	3.56e-06	7.93e-06	TPY_2326	-	GO:0005488//binding	-	-
gi|339626328|ref|NC_015757.1|:c2523048-2522710	339	24	69	11.9795	26.9529	1.16987	Up	0.00035168	0.000663396	TPY_2700	-	-	-	-
gi|339626328|ref|NC_015757.1|:c425882-425508	375	28	80	12.6344	28.2497	1.16088	Up	0.000127621	0.000250577	TPY_0439	-	-	-	K01759//lactoylglutathione lyase [EC:4.4.1.5]
gi|339626328|ref|NC_015757.1|:c2493895-2492978	918	28	80	5.16112	11.5399	1.16088	Up	0.000127621	0.000250711	TPY_2666	-	-	-	-
gi|339626328|ref|NC_015757.1|:1310376-1311437	1062	146	417	23.2625	51.9957	1.16038	Up	4.31e-14	1.94e-13	TPY_1392	-	-	-	-
gi|339626328|ref|NC_015757.1|:c2528957-2528295	663	33	94	8.42227	18.7746	1.1565	Up	3.38e-05	7.03e-05	TPY_2708	-	-	-	K01449//N-acetylmuramoyl-L-alanine amidase [EC:3.5.1.28]
gi|339626328|ref|NC_015757.1|:c3240460-3239270	1191	101	287	14.3495	31.9099	1.153	Up	2.94e-13	1.12e-12	TPY_3496	-	-	-	-
gi|339626328|ref|NC_015757.1|:c3209241-3208390	852	31	88	6.15674	13.6773	1.15154	Up	6.44e-05	0.0001302	TPY_3467	-	-	-	K06383//stage II sporulation protein GA (sporulation sigma-E factor processing peptidase) [EC:3.4.23.-]
gi|339626328|ref|NC_015757.1|:1676388-1676666	279	210	595	127.363	282.403	1.14881	Up	0	0	TPY_1781	-	-	-	-
gi|339626328|ref|NC_015757.1|:2707395-2707865	471	164	463	58.9185	130.171	1.14362	Up	1.64e-13	6.65e-13	TPY_2927	-	-	-	-
gi|339626328|ref|NC_015757.1|:c2821706-2820924	783	250	705	54.0265	119.229	1.142	Up	2.27e-13	8.96e-13	TPY_3034	-	-	-	K13641//IclR family transcriptional regulator, acetate operon repressor
gi|339626328|ref|NC_015757.1|:c2856970-2856041	930	114	321	20.742	45.7065	1.13984	Up	1.26e-13	5.25e-13	TPY_3069	-	-	-	K12510//tight adherence protein B
gi|339626328|ref|NC_015757.1|:c1453417-1452797	621	27	76	7.357	16.2061	1.13935	Up	0.000236116	0.000452174	TPY_1536	-	-	-	-
gi|339626328|ref|NC_015757.1|:c2863408-2863199	210	1208	3398	973.366	2142.69	1.13837	Up	7.04e-13	2.46e-12	TPY_3078	-	-	-	-
gi|339626328|ref|NC_015757.1|:c2148173-2146944	1230	877	2462	120.649	265.057	1.13549	Up	0	0	TPY_2291	-	-	-	-
gi|339626328|ref|NC_015757.1|:c2484000-2483401	600	123	345	34.6883	76.1419	1.13424	Up	0	0	TPY_2656	-	-	-	-
gi|339626328|ref|NC_015757.1|:c888270-887464	807	1785	4997	374.277	819.958	1.13144	Up	0	0	TPY_0946	-	-	-	K01259//proline iminopeptidase [EC:3.4.11.5];K16050//4,5:9,10-diseco-3-hydroxy-5,9,17-trioxoandrosta-1(10),2-diene-4-oate hydrolase [EC:3.7.1.17];K10702//2-hydroxy-6-oxohepta-2,4-dienoate hydroxylase [EC:3.7.1.-];K05714//2-hydroxy-6-ketonona-2,4-dienedioic acid hydrolase [EC:3.7.1.-]
gi|339626328|ref|NC_015757.1|:567170-567436	267	204	571	129.285	283.192	1.13123	Up	6.17e-14	2.68e-13	TPY_0601	-	-	-	-
gi|339626328|ref|NC_015757.1|:c1735329-1734181	1149	103	288	15.1686	33.1916	1.12973	Up	7.3e-13	2.53e-12	TPY_1828	-	-	-	K00249//acyl-CoA dehydrogenase [EC:1.3.99.3];K00257//[EC:1.3.99.-]
gi|339626328|ref|NC_015757.1|:1182203-1183174	972	354	989	61.6262	134.737	1.12853	Up	2.04e-13	8.12e-13	TPY_1262	-	GO:0003824//catalytic activity	-	K06306//spore germination protein
gi|339626328|ref|NC_015757.1|:c2404379-2403279	1101	542	1514	83.2991	182.093	1.12831	Up	1.13e-14	5.29e-14	TPY_2575	-	-	-	K08256//phosphatidylinositol alpha-mannosyltransferase [EC:2.4.1.57]
gi|339626328|ref|NC_015757.1|:220537-221592	1056	1139	3173	182.511	397.889	1.12438	Up	3.41e-12	1.09e-11	TPY_0213	-	GO:0016740//transferase activity	-	K00971//mannose-1-phosphate guanylyltransferase [EC:2.7.7.13]
gi|339626328|ref|NC_015757.1|:c2145959-2144961	999	875	2429	148.208	321.972	1.11931	Up	1.27e-12	4.27e-12	TPY_2289	-	-	-	-
gi|339626328|ref|NC_015757.1|:21882-22544	663	49	136	12.5058	27.1632	1.11906	Up	1.11e-06	2.53e-06	TPY_0021	-	GO:0016616//oxidoreductase activity, acting on the CH-OH group of donors, NAD or NADP as acceptor	GO:0008152//metabolic process	K00044//estradiol 17beta-dehydrogenase [EC:1.1.1.62];K00059//3-oxoacyl-[acyl-carrier protein] reductase [EC:1.1.1.100]
gi|339626328|ref|NC_015757.1|:c3249903-3249100	804	26	72	5.472	11.8586	1.11579	Up	0.0004357	0.000811825	TPY_3507	-	-	-	K07486//transposase
gi|339626328|ref|NC_015757.1|:c2733390-2732530	861	623	1722	122.437	264.841	1.11309	Up	0	0	TPY_2950	-	-	-	K09684//purine catabolism regulatory protein
gi|339626328|ref|NC_015757.1|:c3139928-3139278	651	101	279	26.2524	56.7517	1.11222	Up	3.23e-12	1.04e-11	TPY_3398	-	-	-	K02194//heme exporter protein B
gi|339626328|ref|NC_015757.1|:c3140680-3139925	756	166	458	37.1548	80.2231	1.11047	Up	2.4e-13	9.42e-13	TPY_3399	-	GO:0017111//nucleoside-triphosphatase activity;GO:0005215//transporter activity	-	K09687//antibiotic transport system ATP-binding protein
gi|339626328|ref|NC_015757.1|:c2665587-2661982	3606	66	182	3.09704	6.68346	1.10971	Up	2.07e-08	5.26e-08	TPY_2884	-	GO:0016879//ligase activity, forming carbon-nitrogen bonds	GO:0006351//transcription, DNA-dependent	K01941//urea carboxylase [EC:6.3.4.6]
gi|339626328|ref|NC_015757.1|:c1365515-1364850	666	28	77	7.11398	15.3099	1.10574	Up	0.000301648	0.000572865	TPY_1441	-	GO:0016779//nucleotidyltransferase activity	-	K00986//RNA-directed DNA polymerase [EC:2.7.7.49]
gi|339626328|ref|NC_015757.1|:c2473314-2472862	453	32	88	11.9531	25.7241	1.10574	Up	0.000109501	0.000216045	TPY_2642	-	-	-	-
gi|339626328|ref|NC_015757.1|:333083-333367	285	264	725	156.743	336.86	1.10375	Up	0	0	TPY_0325	GO:0030529//ribonucleoprotein complex	GO:0003723//RNA binding	-	K02892//large subunit ribosomal protein L23
gi|339626328|ref|NC_015757.1|:598376-599275	900	232	636	43.6188	93.5773	1.10121	Up	3.19e-13	1.21e-12	TPY_0641	GO:0044424//intracellular part	GO:0016620//oxidoreductase activity, acting on the aldehyde or oxo group of donors, NAD or NADP as acceptor;GO:0000166//nucleotide binding	GO:0006725//cellular aromatic compound metabolic process;GO:0019752//carboxylic acid metabolic process	K04073//acetaldehyde dehydrogenase [EC:1.2.1.10]
gi|339626328|ref|NC_015757.1|:c2844527-2843946	582	337	922	97.9796	209.78	1.09832	Up	0	0	TPY_3057	-	-	-	K01362//[EC:3.4.21.-]
gi|339626328|ref|NC_015757.1|:3088343-3089233	891	144	393	27.3472	58.4078	1.09477	Up	1.2e-13	5.03e-13	TPY_3345	-	-	-	K07001//NTE family protein
gi|339626328|ref|NC_015757.1|:c2457425-2456445	981	110	300	18.9737	40.4956	1.09376	Up	9.87e-13	3.36e-12	TPY_2624	-	-	-	K00344//NADPH2:quinone reductase [EC:1.6.5.5]
gi|339626328|ref|NC_015757.1|:c2673780-2672896	885	29	79	5.54477	11.8206	1.0921	Up	0.0002888	0.00054875	TPY_2891	-	-	-	K07161//
gi|339626328|ref|NC_015757.1|:1326653-1327870	1218	1624	4421	225.615	480.65	1.09113	Up	3.07e-12	9.9e-12	TPY_1408	GO:0016020//membrane	-	-	K02004//putative ABC transport system permease protein
gi|339626328|ref|NC_015757.1|:c2492721-2490754	1968	57	155	4.90093	10.4295	1.08954	Up	3.51e-07	8.28e-07	TPY_2664	-	-	-	K03466//DNA segregation ATPase FtsK/SpoIIIE, S-DNA-T family
gi|339626328|ref|NC_015757.1|:c3043037-3041373	1665	475	1291	48.2734	102.676	1.08879	Up	6.93e-13	2.43e-12	TPY_3286	-	-	-	K03631//DNA repair protein RecN (Recombination protein N)
gi|339626328|ref|NC_015757.1|:c2419757-2418147	1611	1134	3075	119.109	252.758	1.08547	Up	2.31e-12	7.55e-12	TPY_2587	-	GO:0003824//catalytic activity	-	K00666//fatty-acyl-CoA synthase [EC:6.2.1.-]
gi|339626328|ref|NC_015757.1|:c1803048-1801171	1878	99	268	8.92007	18.8971	1.08304	Up	2.38e-11	7.01e-11	TPY_1894	-	-	-	-
gi|339626328|ref|NC_015757.1|:c1612553-1611528	1026	847	2287	139.69	295.172	1.07933	Up	3.25e-13	1.23e-12	TPY_1710	-	GO:0016787//hydrolase activity	-	K11749//regulator of sigma E protease [EC:3.4.24.-]
gi|339626328|ref|NC_015757.1|:c3186475-3185699	777	139	375	30.2707	63.9096	1.07811	Up	1.83e-13	7.35e-13	TPY_3444	-	-	-	K02823//dihydroorotate dehydrogenase electron transfer subunit
gi|339626328|ref|NC_015757.1|:c1101754-1100399	1356	884	2383	110.312	232.713	1.07697	Up	0	0	TPY_1178	-	-	-	K03322//manganese transport protein
gi|339626328|ref|NC_015757.1|:c2588660-2586981	1680	115	310	11.5829	24.4348	1.07694	Up	9.09e-13	3.12e-12	TPY_2798	-	GO:0003824//catalytic activity	-	K00158//pyruvate oxidase [EC:1.2.3.3]
gi|339626328|ref|NC_015757.1|:c3502505-3501648	858	226	609	44.5707	93.9909	1.07642	Up	5.2e-14	2.3e-13	TPY_3771	-	GO:0016787//hydrolase activity	-	K01480//agmatinase [EC:3.5.3.11]
gi|339626328|ref|NC_015757.1|:c1162358-1161762	597	178	479	50.4515	106.247	1.07445	Up	1.41e-13	5.79e-13	TPY_1240	-	-	-	-
gi|339626328|ref|NC_015757.1|:c2592506-2591031	1476	731	1966	83.803	176.381	1.07363	Up	0	0	TPY_2801	-	GO:0016491//oxidoreductase activity	GO:0008152//metabolic process	K00283//glycine dehydrogenase subunit 2 [EC:1.4.4.2]
gi|339626328|ref|NC_015757.1|:c713890-712820	1071	80	215	12.6395	26.583	1.07257	Up	2.98e-09	7.88e-09	TPY_0764	-	GO:0003824//catalytic activity	GO:0008152//metabolic process	K03800//lipoate-protein ligase A [EC:2.7.7.63]
gi|339626328|ref|NC_015757.1|:1061302-1062651	1350	248	665	31.0847	65.2294	1.06932	Up	7.53e-14	3.24e-13	TPY_1138	-	-	GO:0044237//cellular metabolic process	K03500//16S rRNA (cytosine967-C5)-methyltransferase [EC:2.1.1.176]
gi|339626328|ref|NC_015757.1|:c3033363-3031867	1497	702	1877	79.3494	166.034	1.06519	Up	6.74e-13	2.37e-12	TPY_3276	-	GO:0016491//oxidoreductase activity	GO:0008152//metabolic process	K00146//phenylacetaldehyde dehydrogenase [EC:1.2.1.39];K00128//aldehyde dehydrogenase (NAD+) [EC:1.2.1.3]
gi|339626328|ref|NC_015757.1|:1220815-1222074	1260	394	1051	52.912	110.456	1.0618	Up	6.3e-13	2.24e-12	TPY_1305	-	-	-	-
gi|339626328|ref|NC_015757.1|:570625-571137	513	99	264	32.6548	68.1463	1.06134	Up	6.9e-11	1.97e-10	TPY_0606	-	-	-	K03571//rod shape-determining protein MreD
gi|339626328|ref|NC_015757.1|:1024075-1024509	435	183	488	71.1853	148.555	1.06134	Up	2.94e-13	1.12e-12	TPY_1094	-	-	-	K02612//ring-1,2-phenylacetyl-CoA epoxidase subunit PaaD
gi|339626328|ref|NC_015757.1|:c2652744-2651344	1401	73	194	8.81685	18.3366	1.05639	Up	2.63e-08	6.64e-08	TPY_2872	-	-	-	K03294//basic amino acid/polyamine antiporter, APA family
gi|339626328|ref|NC_015757.1|:c2998607-2997492	1116	54	143	8.18763	16.9679	1.05129	Up	2.02e-06	4.54e-06	TPY_3242	-	GO:0016301//kinase activity	-	K07646//two-component system, OmpR family, sensor histidine kinase KdpD [EC:2.7.13.3]
gi|339626328|ref|NC_015757.1|:c1825271-1825065	207	61	161	49.8641	102.994	1.04648	Up	5.01e-07	1.17e-06	TPY_1913	GO:0031224//intrinsic to membrane	GO:0022892	GO:0015031//protein transport	K03116//sec-independent protein translocase protein TatA
gi|339626328|ref|NC_015757.1|:c2804618-2803914	705	255	673	61.204	126.41	1.04641	Up	0	0	TPY_3020	-	-	-	K01249//DNA glycosylase [EC:3.2.2.-];K02334//DNA polymerase bacteriophage-type [EC:2.7.7.7]
gi|339626328|ref|NC_015757.1|:1226790-1227611	822	170	448	34.995	72.1709	1.04427	Up	4.15e-13	1.54e-12	TPY_1312	-	-	-	K01992//ABC-2 type transport system permease protein
gi|339626328|ref|NC_015757.1|:c3034722-3033394	1329	604	1587	76.9025	158.128	1.03999	Up	2.1e-13	8.33e-13	TPY_3277	-	GO:0016874//ligase activity	-	K01912//phenylacetate-CoA ligase [EC:6.2.1.30]
gi|339626328|ref|NC_015757.1|:c700567-700205	363	102	268	47.5469	97.7651	1.03997	Up	1.01e-10	2.88e-10	TPY_0748	-	-	-	-
gi|339626328|ref|NC_015757.1|:532164-533327	1164	6161	16153	895.626	1837.62	1.03687	Up	0	0	TPY_0566	-	GO:0046914//transition metal ion binding;GO:0005515//protein binding;GO:0017111//nucleoside-triphosphatase activity;GO:0032559	GO:0009207;GO:0044267//cellular protein metabolic process	K03544//ATP-dependent Clp protease ATP-binding subunit ClpX
gi|339626328|ref|NC_015757.1|:c2942492-2941176	1317	34	89	4.36839	8.9487	1.03458	Up	0.000227018	0.000435436	TPY_3175	-	-	-	K03322//manganese transport protein
gi|339626328|ref|NC_015757.1|:c2543634-2543224	411	73	191	30.0545	61.5386	1.03391	Up	5.8e-08	1.44e-07	TPY_2735	-	-	-	-
gi|339626328|ref|NC_015757.1|:c3192999-3192082	918	39	102	7.1887	14.7134	1.03333	Up	7.89e-05	0.000158138	TPY_3448	-	GO:0016740//transferase activity	GO:0044281//small molecule metabolic process;GO:0034641//cellular nitrogen compound metabolic process;GO:0044238//primary metabolic process	K00609//aspartate carbamoyltransferase catalytic subunit [EC:2.1.3.2]
gi|339626328|ref|NC_015757.1|:2956132-2957013	882	2002	5222	384.082	784.014	1.02947	Up	0	0	TPY_3188	-	-	-	-
gi|339626328|ref|NC_015757.1|:c1473504-1472692	813	100	260	20.8132	42.3486	1.02482	Up	3.15e-10	8.71e-10	TPY_1563	-	-	-	K06373//spore maturation protein A
gi|339626328|ref|NC_015757.1|:c3167142-3165754	1389	1372	3567	167.14	340.061	1.02474	Up	6.46e-12	1.99e-11	TPY_3425	-	-	-	K00325//NAD(P) transhydrogenase subunit beta [EC:1.6.1.2]
gi|339626328|ref|NC_015757.1|:c2211235-2209193	2043	72	187	5.96338	12.1207	1.02327	Up	1.03e-07	2.5e-07	TPY_2378	-	-	-	K02400//flagellar biosynthesis protein FlhA
gi|339626328|ref|NC_015757.1|:c494466-493183	1284	575	1489	75.7759	153.563	1.01902	Up	5.19e-13	1.89e-12	TPY_0520	-	-	-	K07493//putative transposase
gi|339626328|ref|NC_015757.1|:c3185702-3184743	960	86	222	15.1585	30.6223	1.01446	Up	8.31e-09	2.15e-08	TPY_3443	-	GO:0016491//oxidoreductase activity	GO:0034404;GO:0072528	K00226//dihydroorotate dehydrogenase (fumarate) [EC:1.3.98.1]
gi|339626328|ref|NC_015757.1|:444330-445433	1104	45	116	6.89719	13.9138	1.01243	Up	3.41e-05	7.09e-05	TPY_0460	-	-	-	K09703//hypothetical protein
gi|339626328|ref|NC_015757.1|:c3047472-3046594	879	336	866	64.6813	130.462	1.01221	Up	2.67e-13	1.03e-12	TPY_3290	-	GO:0016740//transferase activity	-	K13789//geranylgeranyl diphosphate synthase, type II [EC:2.5.1.1 2.5.1.10 2.5.1.29]
gi|339626328|ref|NC_015757.1|:89506-92610	3105	625	1609	34.0602	68.6199	1.01054	Up	0	0	TPY_0079	-	-	-	K06877//DEAD/DEAH box helicase domain-containing protein
gi|339626328|ref|NC_015757.1|:1681489-1682229	741	541	1390	123.54	248.4	1.00769	Up	6.84e-14	2.96e-13	TPY_1787	-	-	-	-
gi|339626328|ref|NC_015757.1|:c3046578-3044698	1881	854	2193	76.8241	154.385	1.0069	Up	1.12e-12	3.78e-12	TPY_3289	-	GO:0003824//catalytic activity	GO:0044237//cellular metabolic process	K01662//1-deoxy-D-xylulose-5-phosphate synthase [EC:2.2.1.7]
gi|339626328|ref|NC_015757.1|:c3044694-3043888	807	208	534	43.6132	87.6241	1.00656	Up	4.35e-13	1.6e-12	TPY_3288	-	-	-	K06442//23S rRNA (cytidine1920-2'-O)/16S rRNA (cytidine1409-2'-O)-methyltransferase [EC:2.1.1.226 2.1.1.227]
gi|339626328|ref|NC_015757.1|:c2489960-2489262	699	126	323	30.5015	61.1901	1.00442	Up	5.28e-12	1.64e-11	TPY_2661	-	-	-	-
gi|339626328|ref|NC_015757.1|:31233-32066	834	61	156	12.3763	24.7693	1.00097	Up	1.84e-06	4.16e-06	TPY_0030	-	-	-	-
gi|339626328|ref|NC_015757.1|:2709273-2710241	969	1208	3088	210.946	421.997	1.00036	Up	7.04e-13	2.45e-12	TPY_2929	-	-	-	K06911//
gi|339626328|ref|NC_015757.1|:c3540458-3540018	441	316	201	121.249	60.355	-1.00642	Down	3.98e-15	1.89e-14	TPY_3811	GO:0005622//intracellular	-	-	K02939//large subunit ribosomal protein L9
gi|339626328|ref|NC_015757.1|:1384826-1385764	939	272	173	49.0153	24.397	-1.00653	Down	3.13e-13	1.19e-12	TPY_1467	-	-	-	-
gi|339626328|ref|NC_015757.1|:1115566-1116543	978	1015	645	175.613	87.3327	-1.0078	Down	3.95e-45	2.83e-44	TPY_1191	-	GO:0016787//hydrolase activity	-	K06012//spore protease [EC:3.4.24.78]
gi|339626328|ref|NC_015757.1|:c1899394-1898939	456	6284	3992	2331.85	1159.26	-1.00827	Down	8.92e-270	1.07e-268	TPY_1994	-	-	-	-
gi|339626328|ref|NC_015757.1|:c2327821-2326829	993	218	138	37.148	18.4029	-1.01335	Down	5.33e-11	1.53e-10	TPY_2504	-	-	-	K00858//NAD+ kinase [EC:2.7.1.23]
gi|339626328|ref|NC_015757.1|:c1980779-1979400	1380	2860	1804	350.684	173.106	-1.01851	Down	5.76e-126	5.55e-125	TPY_2082	-	-	-	K03446//MFS transporter, DHA2 family, multidrug resistance protein B
gi|339626328|ref|NC_015757.1|:c1189643-1188486	1158	3208	2020	468.764	230.993	-1.02101	Down	1.28e-141	1.27e-140	TPY_1267	-	GO:0016846//carbon-sulfur lyase activity	-	K01760//cystathionine beta-lyase [EC:4.4.1.8];K01739//cystathionine gamma-synthase [EC:2.5.1.48]
gi|339626328|ref|NC_015757.1|:314687-316045	1359	683	430	85.0413	41.8991	-1.02124	Down	1.41e-31	8.85e-31	TPY_0310	-	-	-	K08176//MFS transporter, PHS family, inorganic phosphate transporter
gi|339626328|ref|NC_015757.1|:3079820-3080005	186	479	301	435.764	214.294	-1.02396	Down	9.97e-23	5.45e-22	TPY_3334	-	-	-	-
gi|339626328|ref|NC_015757.1|:c1199740-1198739	1002	743	466	125.473	61.5849	-1.02673	Down	1.71e-34	1.12e-33	TPY_1278	-	-	-	K08169//MFS transporter, DHA2 family, multidrug resistance protein;K08166//MFS transporter, DHA2 family, methylenomycin A resistance protein
gi|339626328|ref|NC_015757.1|:c1862366-1861692	675	243	152	60.916	29.8192	-1.03058	Down	2.14e-12	7.02e-12	TPY_1949	-	-	-	-
gi|339626328|ref|NC_015757.1|:c3230371-3229823	549	476	297	146.711	71.6374	-1.03419	Down	6.06e-23	3.33e-22	TPY_3488	-	-	-	-
gi|339626328|ref|NC_015757.1|:2262265-2263209	945	69	43	12.3551	6.02549	-1.03595	Down	0.000172239	0.000333166	TPY_2438	GO:0016020//membrane	-	-	K02033//peptide/nickel transport system permease protein
gi|339626328|ref|NC_015757.1|:812038-812475	438	1633	1017	630.871	307.47	-1.0369	Down	7.02e-75	5.87e-74	TPY_0865	-	GO:0005488//binding	-	K00338//NADH-quinone oxidoreductase subunit I [EC:1.6.5.3]
gi|339626328|ref|NC_015757.1|:c2490451-2490308	144	151	94	177.437	86.4413	-1.03751	Down	2.58e-08	6.53e-08	TPY_2662	-	-	-	-
gi|339626328|ref|NC_015757.1|:c1872586-1871426	1161	135	84	19.6757	9.58082	-1.03819	Down	1.39e-07	3.36e-07	TPY_1962	-	GO:0016836//hydro-lyase activity	-	K01685//altronate hydrolase [EC:4.2.1.7]
gi|339626328|ref|NC_015757.1|:2423215-2423706	492	251	155	86.3251	41.7179	-1.04911	Down	4.3e-13	1.59e-12	TPY_2592	-	-	-	-
gi|339626328|ref|NC_015757.1|:c2236529-2235963	567	360	222	107.436	51.8472	-1.05113	Down	3.55e-18	1.8e-17	TPY_2407	-	-	-	-
gi|339626328|ref|NC_015757.1|:1119737-1120636	900	1437	886	270.174	130.361	-1.05138	Down	1.33e-67	1.07e-66	TPY_1196	-	GO:0016829//lyase activity	GO:0008152//metabolic process	K08097//phosphosulfolactate synthase [EC:4.4.1.19]
gi|339626328|ref|NC_015757.1|:643654-644367	714	466	287	110.437	53.2279	-1.05297	Down	3.99e-23	2.2e-22	TPY_0692	-	-	-	K03710//GntR family transcriptional regulator
gi|339626328|ref|NC_015757.1|:2600454-2601128	675	1595	982	399.839	192.648	-1.05346	Down	4.51e-75	3.78e-74	TPY_2812	-	-	-	K02483//two-component system, OmpR family, response regulator
gi|339626328|ref|NC_015757.1|:1840240-1841547	1308	104	64	13.4541	6.4793	-1.05413	Down	2.86e-06	6.39e-06	TPY_1926	-	-	-	K02027//multiple sugar transport system substrate-binding protein
gi|339626328|ref|NC_015757.1|:c1190080-1189691	390	902	555	391.355	188.445	-1.05433	Down	2.71e-43	1.9e-42	TPY_1268	-	-	-	-
gi|339626328|ref|NC_015757.1|:c2022670-2021873	798	301	185	63.8252	30.699	-1.05593	Down	1.49e-15	7.2e-15	TPY_2138	-	-	GO:0009987//cellular process	K02488//two-component system, cell cycle response regulator;K13590//diguanylate cyclase
gi|339626328|ref|NC_015757.1|:c3362510-3360780	1731	246	151	24.0473	11.5514	-1.0578	Down	5.12e-13	1.86e-12	TPY_3619	-	GO:0043169//cation binding;GO:0051536//iron-sulfur cluster binding;GO:0003824//catalytic activity	GO:0006772//thiamine metabolic process	K03147//thiamine biosynthesis protein ThiC
gi|339626328|ref|NC_015757.1|:c3233995-3233027	969	13192	8083	2303.64	1104.6	-1.0604	Down	0	0	TPY_3492	-	GO:0003824//catalytic activity	-	K01008//selenide, water dikinase [EC:2.7.9.3]
gi|339626328|ref|NC_015757.1|:2642959-2643615	657	462	283	118.989	57.0397	-1.06079	Down	3.34e-23	1.85e-22	TPY_2862	-	GO:0016740//transferase activity	-	K00759//adenine phosphoribosyltransferase [EC:2.4.2.7]
gi|339626328|ref|NC_015757.1|:3152981-3154333	1353	867	530	108.43	51.8721	-1.06373	Down	2.87e-42	1.99e-41	TPY_3412	-	-	-	K03457//nucleobase:cation symporter-1, NCS1 family
gi|339626328|ref|NC_015757.1|:1242748-1243851	1104	190	116	29.1215	13.9138	-1.06557	Down	1.72e-10	4.82e-10	TPY_1328	-	-	GO:0006810//transport	-
gi|339626328|ref|NC_015757.1|:c3366001-3364937	1065	661	402	105.022	49.9841	-1.07115	Down	5.49e-33	3.53e-32	TPY_3623	-	-	-	K04655//hydrogenase expression/formation protein HypE
gi|339626328|ref|NC_015757.1|:c3027341-3026997	345	301	183	147.63	70.2405	-1.07161	Down	6.75e-16	3.29e-15	TPY_3270	-	-	-	-
gi|339626328|ref|NC_015757.1|:1727283-1728938	1656	1253	759	128.032	60.6928	-1.07691	Down	1.71e-61	1.35e-60	TPY_1822	-	-	-	K02035//peptide/nickel transport system substrate-binding protein
gi|339626328|ref|NC_015757.1|:c2890449-2890093	357	361	218	171.107	80.8619	-1.08137	Down	5.12e-19	2.63e-18	TPY_3107	-	-	-	K07341//death on curing protein
gi|339626328|ref|NC_015757.1|:c1688015-1686765	1251	391	236	52.8869	24.981	-1.08208	Down	1.73e-20	9.1e-20	TPY_1792	-	-	-	K08222//MFS transporter, YQGE family, putative transporter
gi|339626328|ref|NC_015757.1|:2043869-2044567	699	65	39	15.7349	7.38828	-1.09066	Down	0.000143115	0.000279646	TPY_2168	-	-	-	-
gi|339626328|ref|NC_015757.1|:2972679-2973458	780	1840	1103	399.164	187.256	-1.09197	Down	1.91e-91	1.67e-90	TPY_3219	-	-	-	-
gi|339626328|ref|NC_015757.1|:162940-163377	438	2628	1569	1015.27	474.356	-1.09781	Down	6.78e-131	6.62e-130	TPY_0153	-	-	-	K07107//acyl-CoA thioester hydrolase [EC:3.1.2.-]
gi|339626328|ref|NC_015757.1|:2704948-2705541	594	178	106	50.7063	23.6306	-1.10151	Down	2.16e-10	6.02e-10	TPY_2925	-	-	-	K08884//serine/threonine protein kinase, bacterial [EC:2.7.11.1]
gi|339626328|ref|NC_015757.1|:2640469-2641215	747	594	353	134.553	62.5763	-1.10449	Down	2.92e-31	1.82e-30	TPY_2858	-	GO:0003824//catalytic activity	GO:0008152//metabolic process	K00540//[EC:1.-.-.-];K00100//[EC:1.1.1.-]
gi|339626328|ref|NC_015757.1|:c1588742-1588266	477	234	139	83.0092	38.588	-1.10512	Down	2.86e-13	1.1e-12	TPY_1688	-	-	-	-
gi|339626328|ref|NC_015757.1|:1122982-1123533	552	435	257	133.346	61.6524	-1.11294	Down	1.33e-23	7.39e-23	TPY_1201	-	-	-	K08316//16S rRNA (guanine966-N2)-methyltransferase [EC:2.1.1.171]
gi|339626328|ref|NC_015757.1|:2317613-2318911	1299	601	355	78.2878	36.1889	-1.11324	Down	5.36e-32	3.41e-31	TPY_2495	-	-	-	K02027//multiple sugar transport system substrate-binding protein
gi|339626328|ref|NC_015757.1|:c1855729-1854890	840	144	85	29.0076	13.3997	-1.11423	Down	8.21e-09	2.13e-08	TPY_1942	-	GO:0016462//pyrophosphatase activity;GO:0032559	GO:0006310//DNA recombination	K02315//DNA replication protein DnaC
gi|339626328|ref|NC_015757.1|:c2817744-2816386	1359	431	254	53.6644	24.7497	-1.11655	Down	1.63e-23	9.02e-23	TPY_3030	-	-	-	K08369//MFS transporter, putative metabolite:H+ symporter
gi|339626328|ref|NC_015757.1|:c777904-776711	1194	543	320	76.9527	35.4896	-1.11658	Down	3.33e-29	2.02e-28	TPY_0830	-	-	-	K08162//MFS transporter, DHA1 family, multidrug resistance protein
gi|339626328|ref|NC_015757.1|:134081-134956	876	2080	1223	401.779	184.875	-1.11985	Down	2.26e-107	2.08e-106	TPY_0116	-	-	-	-
gi|339626328|ref|NC_015757.1|:c1983388-1981244	2145	12428	7304	980.398	450.909	-1.12053	Down	0	0	TPY_2084	-	-	-	K06994//putative drug exporter of the RND superfamily
gi|339626328|ref|NC_015757.1|:c2965996-2965364	633	126	74	33.6818	15.4805	-1.12152	Down	5.96e-08	1.48e-07	TPY_3206	-	-	-	-
gi|339626328|ref|NC_015757.1|:c2763331-2762666	666	943	553	239.589	109.953	-1.12367	Down	5.92e-50	4.39e-49	TPY_2979	-	-	-	-
gi|339626328|ref|NC_015757.1|:c3364933-3364145	789	268	157	57.476	26.3499	-1.12516	Down	2.21e-15	1.06e-14	TPY_3622	-	GO:0016740//transferase activity	GO:0008152//metabolic process	K00941//hydroxymethylpyrimidine/phosphomethylpyrimidine kinase [EC:2.7.1.49 2.7.4.7]
gi|339626328|ref|NC_015757.1|:811001-811990	990	5107	2988	872.889	399.67	-1.12699	Down	2.26e-263	2.64e-262	TPY_0864	GO:0016020//membrane	-	-	K00337//NADH-quinone oxidoreductase subunit H [EC:1.6.5.3]
gi|339626328|ref|NC_015757.1|:c2066638-2066042	597	603	352	170.912	78.0772	-1.13028	Down	7.37e-33	4.73e-32	TPY_2197	-	-	-	-
gi|339626328|ref|NC_015757.1|:c2313366-2312884	483	55	32	19.2683	8.77321	-1.13505	Down	0.000303952	0.00057664	TPY_2490	-	-	-	-
gi|339626328|ref|NC_015757.1|:1210271-1210693	423	98	57	39.2025	17.8439	-1.13551	Down	1.39e-06	3.15e-06	TPY_1292	-	-	-	-
gi|339626328|ref|NC_015757.1|:c3232940-3231900	1041	3010	1740	489.265	221.337	-1.14437	Down	5.93e-160	6.14e-159	TPY_3491	-	-	-	K07089//
gi|339626328|ref|NC_015757.1|:2354306-2356525	2220	293	169	22.3328	10.0807	-1.14757	Down	3.64e-17	1.82e-16	TPY_2529	-	-	-	K07011//;K08256//phosphatidylinositol alpha-mannosyltransferase [EC:2.4.1.57];K00754//[EC:2.4.1.-]
gi|339626328|ref|NC_015757.1|:438824-440293	1470	177	102	20.3744	9.18837	-1.14888	Down	5.68e-11	1.63e-10	TPY_0456	-	-	-	K09684//purine catabolism regulatory protein;K02647//carbohydrate diacid regulator
gi|339626328|ref|NC_015757.1|:c976845-975832	1014	1410	812	235.293	106.041	-1.14984	Down	1.57e-76	1.32e-75	TPY_1048	-	-	-	-
gi|339626328|ref|NC_015757.1|:1049243-1049632	390	4726	2714	2050.49	921.512	-1.15389	Down	2.63e-253	3.02e-252	TPY_1126	-	-	-	-
gi|339626328|ref|NC_015757.1|:2610266-2611141	876	2262	1293	436.935	195.457	-1.16057	Down	1.98e-123	1.9e-122	TPY_2823	-	GO:0016740//transferase activity	-	K00640//serine O-acetyltransferase [EC:2.3.1.30]
gi|339626328|ref|NC_015757.1|:c2003418-2002822	597	468	267	132.648	59.2233	-1.16336	Down	4.97e-27	2.92e-26	TPY_2106	-	-	-	-
gi|339626328|ref|NC_015757.1|:573011-574216	1206	4674	2663	655.798	292.402	-1.1653	Down	1.61e-254	1.86e-253	TPY_0610	-	-	GO:0009987//cellular process	K05837//rod shape determining protein RodA
gi|339626328|ref|NC_015757.1|:c984144-982117	2028	9732	5536	812.012	361.48	-1.16759	Down	0	0	TPY_1052	-	GO:0016740//transferase activity	-	K00615//transketolase [EC:2.2.1.1]
gi|339626328|ref|NC_015757.1|:2171012-2172310	1299	257	146	33.4775	14.8833	-1.16949	Down	1.14e-15	5.53e-15	TPY_2324	-	-	-	K07487//transposase
gi|339626328|ref|NC_015757.1|:c304140-303781	360	699	397	328.551	146.031	-1.16985	Down	6.93e-40	4.69e-39	TPY_0294	-	-	-	K00389//putative membrane protein
gi|339626328|ref|NC_015757.1|:3294544-3295557	1014	104	59	17.355	7.70495	-1.17149	Down	3.41e-07	8.05e-07	TPY_3557	-	GO:0016787//hydrolase activity	-	K00426//cytochrome d ubiquinol oxidase subunit II [EC:1.10.3.-]
gi|339626328|ref|NC_015757.1|:c2225904-2225473	432	134	76	52.4867	23.2962	-1.17186	Down	6.99e-09	1.82e-08	TPY_2393	-	-	-	-
gi|339626328|ref|NC_015757.1|:973776-975134	1359	540	305	67.2362	29.7191	-1.17784	Down	1.6e-31	1e-30	TPY_1046	-	-	-	K00343//NADH-quinone oxidoreductase subunit N [EC:1.6.5.3]
gi|339626328|ref|NC_015757.1|:c3364134-3363508	627	146	82	39.4016	17.3182	-1.18597	Down	1.04e-09	2.79e-09	TPY_3621	-	GO:0016740//transferase activity	-	K00788//thiamine-phosphate pyrophosphorylase [EC:2.5.1.3]
gi|339626328|ref|NC_015757.1|:c243129-241927	1203	2840	1595	399.467	175.57	-1.18603	Down	7.05e-160	7.27e-159	TPY_0231	-	GO:0003933//GTP cyclohydrolase activity;GO:0046914//transition metal ion binding;GO:0016830//carbon-carbon lyase activity;GO:0032561//guanyl ribonucleotide binding	GO:0006771	K14652//3,4-dihydroxy 2-butanone 4-phosphate synthase / GTP cyclohydrolase II [EC:4.1.99.12 3.5.4.25]
gi|339626328|ref|NC_015757.1|:807437-808711	1275	8212	4612	1089.85	478.999	-1.18604	Down	0	0	TPY_0862	-	GO:0051536//iron-sulfur cluster binding;GO:0000166//nucleotide binding;GO:0048037//cofactor binding;GO:0050136//NADH dehydrogenase (quinone) activity	-	K00335//NADH-quinone oxidoreductase subunit F [EC:1.6.5.3]
gi|339626328|ref|NC_015757.1|:1341034-1342185	1152	406	228	59.6351	26.2083	-1.18614	Down	2.31e-24	1.31e-23	TPY_1419	-	-	-	K07011//
gi|339626328|ref|NC_015757.1|:281819-282364	546	730	409	226.234	99.1942	-1.18949	Down	1.17e-42	8.16e-42	TPY_0274	-	-	-	-
gi|339626328|ref|NC_015757.1|:c1589068-1588811	258	316	177	207.251	90.8467	-1.18987	Down	2.11e-19	1.09e-18	TPY_1689	-	-	-	-
gi|339626328|ref|NC_015757.1|:c1051056-1050874	183	59	33	54.5544	23.8791	-1.19194	Down	9.98e-05	0.000197682	TPY_1128	-	-	-	-
gi|339626328|ref|NC_015757.1|:c2230022-2228700	1323	447	250	57.1711	25.0228	-1.19204	Down	7.38e-27	4.29e-26	TPY_2398	GO:0044424//intracellular part	GO:0017111//nucleoside-triphosphatase activity	GO:0051179//localization;GO:0009205	K02412//flagellum-specific ATP synthase [EC:3.6.3.14]
gi|339626328|ref|NC_015757.1|:c1188468-1187266	1203	3413	1907	480.064	209.914	-1.19343	Down	1.26e-193	1.38e-192	TPY_1266	-	GO:0016846//carbon-sulfur lyase activity	-	K01760//cystathionine beta-lyase [EC:4.4.1.8]
gi|339626328|ref|NC_015757.1|:2782447-2784009	1563	826	460	89.4231	38.9722	-1.1982	Down	1.39e-48	1.02e-47	TPY_2996	-	-	-	K00341//NADH-quinone oxidoreductase subunit L [EC:1.6.5.3]
gi|339626328|ref|NC_015757.1|:c60713-58770	1944	1411	784	122.817	53.4042	-1.20149	Down	4.68e-82	3.99e-81	TPY_0061	-	-	-	-
gi|339626328|ref|NC_015757.1|:2765206-2765481	276	2625	1458	1609.34	699.527	-1.20202	Down	4.28e-151	4.31e-150	TPY_2982	-	-	-	-
gi|339626328|ref|NC_015757.1|:c2508596-2508057	540	1956	1084	612.92	265.822	-1.20524	Down	1.44e-113	1.34e-112	TPY_2679	-	-	-	-
gi|339626328|ref|NC_015757.1|:808692-811004	2313	13919	7713	1018.27	441.574	-1.20539	Down	0	0	TPY_0863	-	-	-	K00336//NADH-quinone oxidoreductase subunit G [EC:1.6.5.3]
gi|339626328|ref|NC_015757.1|:2608612-2610087	1476	4884	2706	559.91	242.771	-1.2056	Down	1.17e-280	1.43e-279	TPY_2822	-	-	-	K01436//amidohydrolase [EC:3.5.1.-];K01438//acetylornithine deacetylase [EC:3.5.1.16] K01439 succinyl-diaminopimelate desuccinylase [EC:3.5.1.18];K01423//[EC:3.4.-.-]
gi|339626328|ref|NC_015757.1|:c1981243-1980776	468	1464	807	529.327	228.341	-1.21297	Down	2.42e-86	2.1e-85	TPY_2083	-	-	-	-
gi|339626328|ref|NC_015757.1|:c2436120-2434138	1983	2021	1114	172.454	74.3906	-1.21301	Down	1.81e-118	1.71e-117	TPY_2604	-	GO:0003824//catalytic activity	-	K02488//two-component system, cell cycle response regulator;K13590//diguanylate cyclase;K00936//[EC:2.7.3.-]
gi|339626328|ref|NC_015757.1|:1909242-1910864	1623	2247	1233	234.268	100.601	-1.21952	Down	1.32e-132	1.3e-131	TPY_2006	-	GO:0003824//catalytic activity	-	K01895//acetyl-CoA synthetase [EC:6.2.1.1]
gi|339626328|ref|NC_015757.1|:c1032497-1031541	957	2315	1270	409.324	175.731	-1.21988	Down	1.27e-136	1.26e-135	TPY_1104	GO:0044424//intracellular part	GO:0016209//antioxidant activity;GO:0050662//coenzyme binding;GO:0003824//catalytic activity	GO:0006801//superoxide metabolic process	K00384//thioredoxin reductase (NADPH) [EC:1.8.1.9]
gi|339626328|ref|NC_015757.1|:c1967641-1966682	960	673	369	118.624	50.8992	-1.22068	Down	4.67e-41	3.19e-40	TPY_2066	-	-	-	-
gi|339626328|ref|NC_015757.1|:2022834-2023277	444	345	189	131.482	56.3683	-1.2219	Down	6.99e-22	3.76e-21	TPY_2139	-	-	-	-
gi|339626328|ref|NC_015757.1|:c2214250-2213498	753	64	35	14.3818	6.15501	-1.22441	Down	3.46e-05	7.19e-05	TPY_2382	GO:0044464//cell part	-	-	K02419//flagellar biosynthetic protein FliP
gi|339626328|ref|NC_015757.1|:c2531342-2531091	252	188	102	126.237	53.5988	-1.23586	Down	8.13e-13	2.81e-12	TPY_2712	-	-	-	-
gi|339626328|ref|NC_015757.1|:c1683823-1683479	345	4595	2486	2253.69	954.196	-1.23993	Down	3.58e-276	4.37e-275	TPY_1789	-	-	-	K13628//iron-sulfur cluster assembly protein
gi|339626328|ref|NC_015757.1|:317839-318423	585	122	66	35.2884	14.9398	-1.24004	Down	7.46e-09	1.94e-08	TPY_0312	-	-	-	-
gi|339626328|ref|NC_015757.1|:c3491286-3490420	867	2154	1162	420.393	177.477	-1.2441	Down	3.08e-131	3.02e-130	TPY_3759	-	-	-	-
gi|339626328|ref|NC_015757.1|:c2749104-2748568	537	190	102	59.8698	25.1525	-1.25113	Down	3.67e-13	1.37e-12	TPY_2965	-	-	-	K03577//TetR/AcrR family transcriptional regulator, acrAB operon repressor;K09017//TetR/AcrR family transcriptional regulator
gi|339626328|ref|NC_015757.1|:c3300206-3297240	2967	11039	5924	629.565	264.395	-1.25166	Down	0	0	TPY_3560	-	GO:0046872//metal ion binding;GO:0016491//oxidoreductase activity	GO:0008152//metabolic process	K00123//formate dehydrogenase, alpha subunit [EC:1.2.1.2]
gi|339626328|ref|NC_015757.1|:c3028081-3027380	702	2518	1351	606.942	254.844	-1.25195	Down	1.37e-154	1.39e-153	TPY_3271	-	-	-	-
gi|339626328|ref|NC_015757.1|:c2619348-2618932	417	455	244	184.631	77.4836	-1.25268	Down	2.03e-29	1.23e-28	TPY_2835	-	GO:0003676//nucleic acid binding;GO:0001071//nucleic acid binding transcription factor activity	GO:0006351//transcription, DNA-dependent	K13638//MerR family transcriptional regulator, Zn(II)-responsive regulator of zntA;K06042//precorrin-8X methylmutase [EC:5.4.1.2]
gi|339626328|ref|NC_015757.1|:c1524086-1522887	1200	11233	6016	1583.96	663.869	-1.25456	Down	0	0	TPY_1624	-	-	GO:0008152//metabolic process	K00658//2-oxoglutarate dehydrogenase E2 component (dihydrolipoamide succinyltransferase) [EC:2.3.1.61]
gi|339626328|ref|NC_015757.1|:c3356836-3356477	360	284	152	133.489	55.911	-1.25551	Down	5.03e-19	2.59e-18	TPY_3612	GO:0016020//membrane	GO:0046914//transition metal ion binding;GO:0003676//nucleic acid binding;GO:0042802//identical protein binding	GO:0010038//response to metal ion	K07807//hypothetical protein NreA
gi|339626328|ref|NC_015757.1|:c1521149-1520829	321	2997	1603	1579.83	661.278	-1.25644	Down	1.21e-184	1.29e-183	TPY_1619	-	-	-	-
gi|339626328|ref|NC_015757.1|:c157286-156072	1215	18209	9712	2535.94	1058.49	-1.26051	Down	0	0	TPY_0145	-	-	-	K01447//N-acetylmuramoyl-L-alanine amidase [EC:3.5.1.28];K13694//lipoprotein Spr
gi|339626328|ref|NC_015757.1|:1049750-1050877	1128	10753	5720	1613.05	671.495	-1.26435	Down	0	0	TPY_1127	-	GO:0046912//transferase activity, transferring acyl groups, acyl groups converted into alkyl on transfer	GO:0044237//cellular metabolic process	K01647//citrate synthase [EC:2.3.3.1]
gi|339626328|ref|NC_015757.1|:c804875-804708	168	484	256	487.489	201.784	-1.27256	Down	6.23e-32	3.95e-31	TPY_0857	GO:0016020//membrane	GO:0046914//transition metal ion binding;GO:0051536//iron-sulfur cluster binding;GO:0048037//cofactor binding;GO:0050136//NADH dehydrogenase (quinone) activity	GO:0051234//establishment of localization;GO:0006091//generation of precursor metabolites and energy	K00331//NADH-quinone oxidoreductase subunit B [EC:1.6.5.3]
gi|339626328|ref|NC_015757.1|:813024-813323	300	541	286	305.144	126.241	-1.27331	Down	1.58e-35	1.04e-34	TPY_0867	GO:0016020//membrane	GO:0016651//oxidoreductase activity, acting on NADH or NADPH	GO:0055114//oxidation-reduction process;GO:0006091//generation of precursor metabolites and energy	K00340//NADH-quinone oxidoreductase subunit K [EC:1.6.5.3]
gi|339626328|ref|NC_015757.1|:804880-805287	408	3021	1594	1252.91	517.349	-1.27607	Down	1.14e-190	1.24e-189	TPY_0858	GO:0016020//membrane	GO:0046872//metal ion binding;GO:0051536//iron-sulfur cluster binding;GO:0050136//NADH dehydrogenase (quinone) activity	GO:0008152//metabolic process	K00331//NADH-quinone oxidoreductase subunit B [EC:1.6.5.3]
gi|339626328|ref|NC_015757.1|:c3120963-3119752	1212	1440	759	201.043	82.9268	-1.27759	Down	4.38e-92	3.84e-91	TPY_3378	GO:0016020//membrane	-	GO:0006810//transport	K03072//preprotein translocase subunit SecD
gi|339626328|ref|NC_015757.1|:c1892575-1892321	255	519	273	344.394	141.768	-1.28053	Down	1.93e-34	1.26e-33	TPY_1985	-	-	-	-
gi|339626328|ref|NC_015757.1|:c3104246-3102471	1776	4390	2294	418.264	171.043	-1.29005	Down	7.35e-281	9.04e-280	TPY_3362	-	GO:0000104//succinate dehydrogenase activity	GO:0055114//oxidation-reduction process	K00239//succinate dehydrogenase flavoprotein subunit [EC:1.3.99.1]
gi|339626328|ref|NC_015757.1|:1889787-1890551	765	274	143	60.6063	24.7531	-1.29186	Down	3.49e-19	1.8e-18	TPY_1983	-	GO:0016787//hydrolase activity	-	K01187//alpha-glucosidase [EC:3.2.1.20]
gi|339626328|ref|NC_015757.1|:c1553362-1552850	513	11671	6086	3849.63	1570.98	-1.29306	Down	0	0	TPY_1654	-	-	-	-
gi|339626328|ref|NC_015757.1|:2765525-2766262	738	6030	3133	1382.58	562.16	-1.29831	Down	0	0	TPY_2983	-	-	-	-
gi|339626328|ref|NC_015757.1|:1907482-1907646	165	52	27	53.3271	21.6688	-1.29925	Down	9.29e-05	0.000184533	TPY_2004	-	-	-	-
gi|339626328|ref|NC_015757.1|:2253929-2254792	864	3600	1862	705.046	285.379	-1.30484	Down	7.97e-235	9.01e-234	TPY_2429	-	GO:0016491//oxidoreductase activity	-	K00175//2-oxoglutarate ferredoxin oxidoreductase subunit beta [EC:1.2.7.3]
gi|339626328|ref|NC_015757.1|:281351-281815	465	1943	1003	707.047	285.63	-1.30766	Down	4.23e-128	4.08e-127	TPY_0273	-	-	-	K03708//transcriptional regulator CtsR
gi|339626328|ref|NC_015757.1|:804392-804748	357	661	340	313.301	126.115	-1.31281	Down	4.69e-45	3.35e-44	TPY_0856	GO:0016020//membrane	GO:0016491//oxidoreductase activity	-	K00330//NADH-quinone oxidoreductase subunit A [EC:1.6.5.3];K05574//NAD(P)H-quinone oxidoreductase subunit 3 [EC:1.6.5.3]
gi|339626328|ref|NC_015757.1|:763975-764232	258	43	22	28.2018	11.2917	-1.32053	Down	0.000321664	0.000609293	TPY_0818	GO:0044464//cell part	GO:0003676//nucleic acid binding;GO:0001071//nucleic acid binding transcription factor activity	GO:0006351//transcription, DNA-dependent	K06283//putative DeoR family transcriptional regulator, stage III sporulation protein D
gi|339626328|ref|NC_015757.1|:c2230702-2230019	684	131	67	32.4074	12.971	-1.32103	Down	3.07e-10	8.49e-10	TPY_2399	-	-	-	K02411//flagellar assembly protein FliH
gi|339626328|ref|NC_015757.1|:c2233988-2233575	414	219	112	89.5102	35.824	-1.32113	Down	3.83e-16	1.88e-15	TPY_2403	-	-	-	K02388//flagellar basal-body rod protein FlgC
gi|339626328|ref|NC_015757.1|:2252190-2253926	1737	6774	3462	659.894	263.927	-1.3221	Down	0	0	TPY_2428	-	GO:0016491//oxidoreductase activity	-	K00174//2-oxoglutarate ferredoxin oxidoreductase subunit alpha [EC:1.2.7.3]
gi|339626328|ref|NC_015757.1|:c1896886-1895417	1470	98	50	11.2807	4.5041	-1.32455	Down	4.92e-08	1.22e-07	TPY_1991	-	-	-	-
gi|339626328|ref|NC_015757.1|:1887996-1888925	930	153	78	27.8379	11.1062	-1.32568	Down	8.91e-12	2.71e-11	TPY_1981	GO:0016020//membrane	-	GO:0006810//transport	K02025//multiple sugar transport system permease protein
gi|339626328|ref|NC_015757.1|:805274-805735	462	5409	2755	1981.09	789.651	-1.327	Down	0	0	TPY_0859	-	GO:0016651//oxidoreductase activity, acting on NADH or NADPH	-	K00332//NADH-quinone oxidoreductase subunit C [EC:1.6.5.3]
gi|339626328|ref|NC_015757.1|:c1217664-1217335	330	8170	4158	4189.25	1668.5	-1.32814	Down	0	0	TPY_1301	-	-	-	-
gi|339626328|ref|NC_015757.1|:c1879965-1878625	1341	112	57	14.1325	5.62862	-1.32816	Down	5.09e-09	1.34e-08	TPY_1972	-	-	-	K00041//tagaturonate reductase [EC:1.1.1.58]
gi|339626328|ref|NC_015757.1|:c2307063-2306692	372	57	29	25.9275	10.3231	-1.3286	Down	3.12e-05	6.5e-05	TPY_2485	-	-	-	K03413//two-component system, chemotaxis family, response regulator CheY
gi|339626328|ref|NC_015757.1|:813356-815236	1881	3936	2001	354.075	140.869	-1.3297	Down	3.68e-264	4.32e-263	TPY_0868	-	-	-	K00341//NADH-quinone oxidoreductase subunit L [EC:1.6.5.3]
gi|339626328|ref|NC_015757.1|:c244878-243769	1110	6936	3524	1057.34	420.406	-1.33058	Down	0	0	TPY_0233	-	GO:0003824//catalytic activity	-	K11752//diaminohydroxyphosphoribosylaminopyrimidine deaminase / 5-amino-6-(5-phosphoribosylamino)uracil reductase [EC:3.5.4.26 1.1.1.193]
gi|339626328|ref|NC_015757.1|:1666586-1667473	888	3378	1714	643.688	255.596	-1.3325	Down	9.54e-228	1.07e-226	TPY_1768	GO:0016020//membrane	-	-	K02034//peptide/nickel transport system permease protein
gi|339626328|ref|NC_015757.1|:c363004-361682	1323	8281	4198	1059.14	420.183	-1.3338	Down	0	0	TPY_0370	-	GO:0005488//binding	-	-
gi|339626328|ref|NC_015757.1|:812491-813024	534	1239	625	392.607	154.987	-1.34094	Down	1.34e-85	1.15e-84	TPY_0866	-	-	-	K00339//NADH-quinone oxidoreductase subunit J [EC:1.6.5.3]
gi|339626328|ref|NC_015757.1|:805741-806952	1212	6054	3052	845.217	333.455	-1.34183	Down	0	0	TPY_0860	-	GO:0003954//NADH dehydrogenase activity	-	K00333//NADH-quinone oxidoreductase subunit D [EC:1.6.5.3]
gi|339626328|ref|NC_015757.1|:2600061-2600453	393	4032	2032	1736.03	684.679	-1.34229	Down	1.62e-274	1.97e-273	TPY_2811	-	-	-	-
gi|339626328|ref|NC_015757.1|:c243755-243126	630	4978	2505	1337.04	526.53	-1.34445	Down	0	0	TPY_0232	-	-	-	K00793//riboflavin synthase [EC:2.5.1.9]
gi|339626328|ref|NC_015757.1|:717136-718512	1377	159	80	19.5385	7.69329	-1.34465	Down	2.02e-12	6.66e-12	TPY_0768	-	-	-	K03457//nucleobase:cation symporter-1, NCS1 family
gi|339626328|ref|NC_015757.1|:2955290-2955937	648	48	24	12.5341	4.90447	-1.35369	Down	0.000106424	0.0002102	TPY_3187	-	-	-	K02536//UDP-3-O-[3-hydroxymyristoyl] glucosamine N-acyltransferase [EC:2.3.1.191];K08086//pilus assembly protein FimV
gi|339626328|ref|NC_015757.1|:806949-807419	471	1370	683	492.185	192.024	-1.35791	Down	2.83e-96	2.52e-95	TPY_0861	-	-	-	K00334//NADH-quinone oxidoreductase subunit E [EC:1.6.5.3]
gi|339626328|ref|NC_015757.1|:1933743-1934756	1014	958	476	159.866	62.162	-1.36276	Down	3.01e-68	2.44e-67	TPY_2025	-	-	-	K00820//glucosamine--fructose-6-phosphate aminotransferase (isomerizing) [EC:2.6.1.16]
gi|339626328|ref|NC_015757.1|:2410317-2411495	1179	1380	683	198.059	76.7119	-1.36841	Down	4.22e-98	3.78e-97	TPY_2579	-	-	-	K01449//N-acetylmuramoyl-L-alanine amidase [EC:3.5.1.28];K01448//N-acetylmuramoyl-L-alanine amidase [EC:3.5.1.28]
gi|339626328|ref|NC_015757.1|:484607-484984	378	502	248	224.719	86.8792	-1.37104	Down	6.33e-37	4.21e-36	TPY_0506	-	-	-	-
gi|339626328|ref|NC_015757.1|:629800-630696	897	4059	2005	765.694	295.99	-1.37122	Down	1.5e-285	1.85e-284	TPY_0678	-	GO:0004084//branched-chain-amino-acid transaminase activity	GO:0008652//cellular amino acid biosynthetic process	K00826//branched-chain amino acid aminotransferase [EC:2.6.1.42]
gi|339626328|ref|NC_015757.1|:c1211313-1210690	624	7823	3815	2121.37	809.591	-1.38973	Down	0	0	TPY_1293	-	-	-	-
gi|339626328|ref|NC_015757.1|:c1522497-1521859	639	1588	774	420.512	160.397	-1.3905	Down	2.3e-115	2.16e-114	TPY_1622	-	GO:0016740//transferase activity	GO:0006259//DNA metabolic process	K02334//DNA polymerase bacteriophage-type [EC:2.7.7.7]
gi|339626328|ref|NC_015757.1|:1518375-1518608	234	115	56	83.1592	31.6904	-1.39183	Down	8.25e-10	2.23e-09	TPY_1614	-	-	-	-
gi|339626328|ref|NC_015757.1|:c3102474-3101716	759	5672	2758	1264.51	481.181	-1.39393	Down	0	0	TPY_3361	-	GO:0016491//oxidoreductase activity;GO:0051536//iron-sulfur cluster binding	GO:0055114//oxidation-reduction process	K00240//succinate dehydrogenase iron-sulfur subunit [EC:1.3.99.1]
gi|339626328|ref|NC_015757.1|:c3024317-3023745	573	138	67	40.7524	15.4837	-1.39613	Down	1.55e-11	4.63e-11	TPY_3265	-	-	-	-
gi|339626328|ref|NC_015757.1|:884824-885402	579	3606	1749	1053.84	400.006	-1.39756	Down	2.07e-261	2.4e-260	TPY_0941	-	-	-	-
gi|339626328|ref|NC_015757.1|:c1031177-1030911	267	132	64	83.6549	31.7413	-1.39809	Down	4.06e-11	1.17e-10	TPY_1103	-	-	-	-
gi|339626328|ref|NC_015757.1|:c2235123-2234371	753	308	148	69.2125	26.0269	-1.41103	Down	2.88e-24	1.62e-23	TPY_2405	-	-	-	K02557//chemotaxis protein MotB
gi|339626328|ref|NC_015757.1|:476015-476734	720	1783	848	419.032	155.962	-1.42587	Down	2.76e-134	2.73e-133	TPY_0496	-	-	-	-
gi|339626328|ref|NC_015757.1|:c3077261-3076842	420	61	29	24.5759	9.14333	-1.42645	Down	5.35e-06	1.18e-05	TPY_3328	-	GO:0003676//nucleic acid binding;GO:0001071//nucleic acid binding transcription factor activity;GO:0000996	GO:0048646//anatomical structure formation involved in morphogenesis;GO:0006351//transcription, DNA-dependent	K03091//RNA polymerase sporulation-specific sigma factor
gi|339626328|ref|NC_015757.1|:624385-624711	327	1308	611	676.844	247.428	-1.45181	Down	9.92e-102	8.99e-101	TPY_0673	-	-	-	K01653//acetolactate synthase I/III small subunit [EC:2.2.1.6]
gi|339626328|ref|NC_015757.1|:c2890631-2890479	153	1332	621	1473.13	537.472	-1.45462	Down	7.35e-104	6.71e-103	TPY_3106	-	-	-	-
gi|339626328|ref|NC_015757.1|:c2231687-2230686	1002	279	130	47.1156	17.1803	-1.45545	Down	4.01e-23	2.21e-22	TPY_2400	GO:0009288//bacterial-type flagellum;GO:0016020//membrane	-	GO:0040011//locomotion	K02410//flagellar motor switch protein FliG
gi|339626328|ref|NC_015757.1|:c1217298-1215844	1455	4110	1905	477.977	173.376	-1.46304	Down	0	0	TPY_1300	-	-	-	K03465//thymidylate synthase (FAD) [EC:2.1.1.148]
gi|339626328|ref|NC_015757.1|:c1521401-1521168	234	2011	932	1454.2	527.419	-1.46321	Down	3.49e-157	3.57e-156	TPY_1620	-	-	-	-
gi|339626328|ref|NC_015757.1|:3227464-3227601	138	178	82	218.258	78.6847	-1.47188	Down	1.52e-15	7.34e-15	TPY_3485	-	-	-	-
gi|339626328|ref|NC_015757.1|:1934803-1935588	786	677	311	145.745	52.3955	-1.47594	Down	7.6e-55	5.81e-54	TPY_2026	-	-	-	K02081//DeoR family transcriptional regulator, aga operon transcriptional repressor
gi|339626328|ref|NC_015757.1|:2766273-2766806	534	2046	939	648.325	232.852	-1.4773	Down	3.44e-162	3.57e-161	TPY_2984	-	-	-	-
gi|339626328|ref|NC_015757.1|:1723979-1724908	930	562	255	102.254	36.3089	-1.49377	Down	1.24e-46	9.05e-46	TPY_1820	-	-	-	K02529//LacI family transcriptional regulator
gi|339626328|ref|NC_015757.1|:c2988961-2988311	651	8946	4038	2325.29	821.374	-1.5013	Down	0	0	TPY_3233	-	-	-	-
gi|339626328|ref|NC_015757.1|:2878035-2878382	348	343	154	166.78	58.6	-1.50897	Down	1.55e-29	9.46e-29	TPY_3091	-	-	-	-
gi|339626328|ref|NC_015757.1|:c2233263-2231689	1575	546	245	58.6598	20.5988	-1.50981	Down	4.66e-46	3.36e-45	TPY_2401	-	-	-	K02409//flagellar M-ring protein FliF
gi|339626328|ref|NC_015757.1|:c2800687-2798927	1761	545	244	52.368	18.3479	-1.51307	Down	4.04e-46	2.92e-45	TPY_3014	-	-	-	K06147//ATP-binding cassette, subfamily B, bacterial
gi|339626328|ref|NC_015757.1|:c1925481-1924048	1434	289	129	34.1018	11.9123	-1.51739	Down	2.45e-25	1.4e-24	TPY_2017	-	-	-	K03294//basic amino acid/polyamine antiporter, APA family;K14052//putrescine importer
gi|339626328|ref|NC_015757.1|:c309912-309697	216	242	108	189.579	66.2103	-1.51767	Down	1.77e-21	9.47e-21	TPY_0303	-	-	-	-
gi|339626328|ref|NC_015757.1|:2715378-2716895	1518	1122	497	125.069	43.3551	-1.52845	Down	1.99e-94	1.76e-93	TPY_2936	-	-	GO:0006810//transport	K03294//basic amino acid/polyamine antiporter, APA family
gi|339626328|ref|NC_015757.1|:1988465-1988752	288	50	22	29.3769	10.1155	-1.53812	Down	1.32e-05	2.86e-05	TPY_2091	-	-	-	-
gi|339626328|ref|NC_015757.1|:c2988273-2987425	849	20757	9112	4137	1421.22	-1.54145	Down	0	0	TPY_3232	-	-	-	K02275//cytochrome c oxidase subunit II [EC:1.9.3.1]
gi|339626328|ref|NC_015757.1|:c1522883-1522449	435	647	284	251.677	86.454	-1.54157	Down	6.56e-56	5.03e-55	TPY_1623	-	-	-	-
gi|339626328|ref|NC_015757.1|:885474-885887	414	999	436	408.313	139.458	-1.54985	Down	5.26e-86	4.53e-85	TPY_0942	-	-	-	K09825//Fur family transcriptional regulator, peroxide stress response regulator
gi|339626328|ref|NC_015757.1|:624708-625736	1029	5583	2414	918.081	310.655	-1.56331	Down	0	0	TPY_0674	-	GO:0016616//oxidoreductase activity, acting on the CH-OH group of donors, NAD or NADP as acceptor;GO:0048037//cofactor binding	GO:0008652//cellular amino acid biosynthetic process;GO:0006549//isoleucine metabolic process;GO:0006573//valine metabolic process	K00053//ketol-acid reductoisomerase [EC:1.1.1.86]
gi|339626328|ref|NC_015757.1|:c2962579-2962142	438	35	15	13.5214	4.53495	-1.57609	Down	0.000212034	0.000407337	TPY_3199	-	-	-	-
gi|339626328|ref|NC_015757.1|:c1208115-1207678	438	122	52	47.1318	15.7212	-1.58399	Down	3.17e-12	1.02e-11	TPY_1288	-	-	-	K00088//IMP dehydrogenase [EC:1.1.1.205]
gi|339626328|ref|NC_015757.1|:c1119596-1118289	1308	66	28	8.53817	2.83469	-1.59073	Down	2.82e-07	6.69e-07	TPY_1195	GO:0016020//membrane	-	GO:0006810//transport	K08221//MFS transporter, ACDE family, multidrug resistance protein
gi|339626328|ref|NC_015757.1|:2219037-2220638	1602	340	144	35.9124	11.903	-1.59316	Down	1.31e-31	8.26e-31	TPY_2389	-	-	GO:0006810//transport	K03294//basic amino acid/polyamine antiporter, APA family
gi|339626328|ref|NC_015757.1|:3231526-3231894	369	1095	463	502.13	166.154	-1.59554	Down	3.9e-98	3.5e-97	TPY_3490	-	-	-	-
gi|339626328|ref|NC_015757.1|:886541-886984	444	329	139	125.384	41.456	-1.5967	Down	9.82e-31	6.08e-30	TPY_0944	-	-	-	-
gi|339626328|ref|NC_015757.1|:c2413432-2411531	1902	4596	1939	408.882	134.997	-1.59876	Down	0	0	TPY_2580	-	-	-	K07180//serine protein kinase
gi|339626328|ref|NC_015757.1|:1699676-1701271	1596	4863	2035	515.585	168.845	-1.61051	Down	0	0	TPY_1803	-	GO:0016740//transferase activity	-	K07673//two-component system, NarL family, nitrate/nitrite sensor histidine kinase NarX [EC:2.7.13.3]
gi|339626328|ref|NC_015757.1|:c3440670-3439924	747	111	46	25.1438	8.15442	-1.62455	Down	1.28e-11	3.84e-11	TPY_3705	-	-	-	K07090//
gi|339626328|ref|NC_015757.1|:c1979400-1979035	366	792	327	366.161	118.31	-1.6299	Down	1.06e-73	8.82e-73	TPY_2081	-	-	GO:0008152//metabolic process	K00997//holo-[acyl-carrier protein] synthase [EC:2.7.8.7]
gi|339626328|ref|NC_015757.1|:c2234353-2233988	366	216	89	99.8622	32.2007	-1.63285	Down	2.32e-21	1.24e-20	TPY_2404	-	-	-	K02387//flagellar basal-body rod protein FlgB
gi|339626328|ref|NC_015757.1|:1907667-1909190	1524	1603	659	177.982	57.2606	-1.63612	Down	4.88e-148	4.88e-147	TPY_2005	-	-	-	K11928//sodium/proline symporter
gi|339626328|ref|NC_015757.1|:c3056864-3056355	510	32	13	10.6172	3.37543	-1.65326	Down	0.000247782	0.00047377	TPY_3304	-	-	-	K06391//stage III sporulation protein AB
gi|339626328|ref|NC_015757.1|:883063-883482	420	5152	2090	2075.65	658.95	-1.65532	Down	0	0	TPY_0939	-	GO:0046872//metal ion binding;GO:0003824//catalytic activity	GO:0008152//metabolic process	K00532//ferredoxin hydrogenase [EC:1.12.7.2]
gi|339626328|ref|NC_015757.1|:c106319-104631	1689	3797	1535	380.399	120.347	-1.66032	Down	0	0	TPY_0090	-	GO:0016829//lyase activity	GO:0006547//histidine metabolic process	K01712//urocanate hydratase [EC:4.2.1.49]
gi|339626328|ref|NC_015757.1|:c1854186-1854043	144	87	35	102.232	32.1856	-1.66736	Down	1.03e-09	2.76e-09	TPY_1940	-	-	-	-
gi|339626328|ref|NC_015757.1|:c1861646-1859934	1713	562	226	55.5146	17.4706	-1.66794	Down	1.47e-54	1.12e-53	TPY_1948	-	-	-	K11085//ATP-binding cassette, subfamily B, bacterial MsbA [EC:3.6.3.-];K06147//ATP-binding cassette, subfamily B, bacterial
gi|339626328|ref|NC_015757.1|:c135056-134922	135	120	48	150.41	47.0829	-1.67562	Down	5.98e-13	2.14e-12	TPY_0117	-	-	-	-
gi|339626328|ref|NC_015757.1|:c1239705-1238176	1530	3521	1405	389.406	121.602	-1.67911	Down	0	0	TPY_1322	-	-	-	K09684//purine catabolism regulatory protein
gi|339626328|ref|NC_015757.1|:c3031702-3031505	198	66	26	56.4037	17.3886	-1.69765	Down	7.35e-08	1.81e-07	TPY_3275	-	-	-	-
gi|339626328|ref|NC_015757.1|:c2985400-2984861	540	3790	1493	1187.61	366.119	-1.69768	Down	0	0	TPY_3230	-	-	-	K02276//cytochrome c oxidase subunit III [EC:1.9.3.1]
gi|339626328|ref|NC_015757.1|:c2987297-2985480	1818	11339	4461	1055.38	324.933	-1.69955	Down	0	0	TPY_3231	-	-	-	K02274//cytochrome c oxidase subunit I [EC:1.9.3.1]
gi|339626328|ref|NC_015757.1|:2877159-2877542	384	1997	778	879.985	268.29	-1.71369	Down	1.6e-196	1.75e-195	TPY_3088	-	-	-	-
gi|339626328|ref|NC_015757.1|:2877596-2877727	132	485	188	621.722	188.599	-1.72095	Down	2.04e-49	1.5e-48	TPY_3089	-	-	-	-
gi|339626328|ref|NC_015757.1|:2582422-2583927	1506	1215	470	136.515	41.3265	-1.72392	Down	2.35e-121	2.23e-120	TPY_2792	-	-	-	K03446//MFS transporter, DHA2 family, multidrug resistance protein B
gi|339626328|ref|NC_015757.1|:c3105006-3104248	759	1756	676	391.482	117.94	-1.73089	Down	1.64e-175	1.74e-174	TPY_3363	-	-	-	-
gi|339626328|ref|NC_015757.1|:584040-585206	1167	2714	1041	393.521	118.123	-1.73615	Down	2.66e-271	3.2e-270	TPY_0624	-	-	-	K00986//RNA-directed DNA polymerase [EC:2.7.7.49]
gi|339626328|ref|NC_015757.1|:885920-886477	558	1205	460	365.411	109.164	-1.74302	Down	3.01e-122	2.88e-121	TPY_0943	-	-	-	K02334//DNA polymerase bacteriophage-type [EC:2.7.7.7]
gi|339626328|ref|NC_015757.1|:1780092-1780577	486	315	120	109.674	32.6965	-1.74601	Down	2.48e-33	1.6e-32	TPY_1873	-	-	-	K01246//DNA-3-methyladenine glycosylase I [EC:3.2.2.20]
gi|339626328|ref|NC_015757.1|:484227-484595	369	682	259	312.742	92.9457	-1.75051	Down	2.04e-70	1.67e-69	TPY_0505	-	-	-	-
gi|339626328|ref|NC_015757.1|:2264138-2264950	813	58	22	12.0716	3.58334	-1.75224	Down	2.5e-07	5.96e-07	TPY_2440	-	-	-	-
gi|339626328|ref|NC_015757.1|:c2235941-2235123	819	550	208	113.634	33.6306	-1.75654	Down	2.1e-57	1.62e-56	TPY_2406	GO:0044464//cell part	-	GO:0051179//localization	K02556//chemotaxis protein MotA
gi|339626328|ref|NC_015757.1|:c1628413-1627139	1275	871	327	115.594	33.962	-1.76708	Down	1.35e-90	1.17e-89	TPY_1729	-	-	-	K08162//MFS transporter, DHA1 family, multidrug resistance protein
gi|339626328|ref|NC_015757.1|:1778787-1780088	1302	3147	1167	408.992	118.69	-1.78487	Down	0	0	TPY_1872	-	GO:0016740//transferase activity	-	K01005//[EC:2.7.8.-];K01043//[EC:2.-.-.-];K03606//putative colanic acid biosysnthesis UDP-glucose lipid carrier transferase
gi|339626328|ref|NC_015757.1|:c2414746-2413445	1302	1676	621	217.817	63.1592	-1.78605	Down	3.88e-175	4.11e-174	TPY_2581	-	-	-	K06415//stage V sporulation protein R
gi|339626328|ref|NC_015757.1|:c107661-106336	1326	2377	879	303.329	87.7811	-1.7889	Down	4.36e-248	4.95e-247	TPY_0091	-	GO:0016787//hydrolase activity	-	K12960//5-methylthioadenosine/S-adenosylhomocysteine deaminase [EC:3.5.4.31 3.5.4.28]
gi|339626328|ref|NC_015757.1|:112951-114177	1227	493	182	67.9878	19.6419	-1.79134	Down	4.9e-53	3.7e-52	TPY_0096	-	-	-	K01468//imidazolonepropionase [EC:3.5.2.7]
gi|339626328|ref|NC_015757.1|:2834164-2834520	357	122	45	57.8256	16.6917	-1.79258	Down	2.58e-14	1.19e-13	TPY_3047	-	-	-	K10947//PadR family transcriptional regulator, regulatory protein PadR
gi|339626328|ref|NC_015757.1|:c3180014-3179841	174	69	25	67.1009	19.026	-1.81836	Down	7.59e-09	1.97e-08	TPY_3438	-	-	-	-
gi|339626328|ref|NC_015757.1|:c1847610-1846960	651	36	13	9.35729	2.64435	-1.82318	Down	3.09e-05	6.45e-05	TPY_1932	-	-	-	K03088//RNA polymerase sigma-70 factor, ECF subfamily
gi|339626328|ref|NC_015757.1|:360246-360626	381	400	144	177.649	50.0488	-1.82763	Down	1.53e-44	1.08e-43	TPY_0367	-	-	-	K02829//cytochrome aa3-600 menaquinol oxidase subunit IV [EC:1.10.3.12];K02300//cytochrome o ubiquinol oxidase operon protein cyoD
gi|339626328|ref|NC_015757.1|:1883500-1884024	525	25	9	8.05767	2.27007	-1.82763	Down	0.00052415	0.000968233	TPY_1976	GO:0016020//membrane	GO:0022857//transmembrane transporter activity	GO:0006810//transport	K02100//MFS transporter, SP family, arabinose:H+ symporter;K08137//MFS transporter, SP family, galactose:H+ symporter;K08139//MFS transporter, SP family, sugar:H+ symporter
gi|339626328|ref|NC_015757.1|:359574-360218	645	1955	701	512.88	143.918	-1.83338	Down	1.72e-211	1.91e-210	TPY_0366	GO:0016020//membrane	GO:0016491//oxidoreductase activity	GO:0022904//respiratory electron transport chain	K02828//cytochrome aa3-600 menaquinol oxidase subunit III [EC:1.10.3.12]
gi|339626328|ref|NC_015757.1|:1701745-1702923	1179	402	144	57.6953	16.1735	-1.83482	Down	5.44e-45	3.88e-44	TPY_1804	-	-	-	K08217//MFS transporter, DHA3 family, macrolide efflux protein
gi|339626328|ref|NC_015757.1|:c2962140-2961577	564	67	24	20.1013	5.63492	-1.83482	Down	1.02e-08	2.62e-08	TPY_3197	-	-	-	-
gi|339626328|ref|NC_015757.1|:625733-626905	1173	6012	2145	867.26	242.15	-1.84056	Down	0	0	TPY_0675	-	GO:0046912//transferase activity, transferring acyl groups, acyl groups converted into alkyl on transfer	GO:0008652//cellular amino acid biosynthetic process;GO:0009081//branched chain family amino acid metabolic process	K01649//2-isopropylmalate synthase [EC:2.3.3.13]
gi|339626328|ref|NC_015757.1|:c2286803-2285811	993	2679	954	456.512	127.22	-1.84333	Down	3.25e-291	4.02e-290	TPY_2461	-	GO:0046872//metal ion binding;GO:0016702//oxidoreductase activity, acting on single donors with incorporation of molecular oxygen, incorporation of two atoms of oxygen	GO:0006725//cellular aromatic compound metabolic process	K00446//catechol 2,3-dioxygenase [EC:1.13.11.2]
gi|339626328|ref|NC_015757.1|:c1745319-1744234	1086	1854	654	288.874	79.745	-1.85697	Down	3.12e-204	3.44e-203	TPY_1839	-	-	-	-
gi|339626328|ref|NC_015757.1|:1528254-1528823	570	371	130	110.136	30.2012	-1.8666	Down	1.29e-42	9.02e-42	TPY_1628	-	-	-	-
gi|339626328|ref|NC_015757.1|:c1854651-1854190	462	702	245	257.113	70.2231	-1.87238	Down	2.11e-79	1.79e-78	TPY_1941	-	GO:0005488//binding	-	-
gi|339626328|ref|NC_015757.1|:c2797005-2796337	669	43	15	10.876	2.96907	-1.87307	Down	3.41e-06	7.59e-06	TPY_3012	-	-	-	-
gi|339626328|ref|NC_015757.1|:c3532756-3532040	717	233	81	54.9877	14.9597	-1.87803	Down	1.37e-27	8.12e-27	TPY_3803	-	-	-	K00257//[EC:1.3.99.-]
gi|339626328|ref|NC_015757.1|:c108931-107645	1287	1601	554	210.495	57.0016	-1.88471	Down	2.98e-180	3.18e-179	TPY_0092	-	-	-	K06016//N-carbamoyl-L-amino-acid hydrolase [EC:3.5.1.87]
gi|339626328|ref|NC_015757.1|:2832246-2832623	378	2319	797	1038.1	279.204	-1.89455	Down	5.01e-262	5.83e-261	TPY_3045	-	-	-	-
gi|339626328|ref|NC_015757.1|:c3181676-3180126	1551	1101	377	120.117	32.1874	-1.89987	Down	6.27e-126	6.02e-125	TPY_3439	-	-	GO:0006810//transport	K03446//MFS transporter, DHA2 family, multidrug resistance protein B;K08169//MFS transporter, DHA2 family, multidrug resistance protein;K07001//NTE family protein;K08166//MFS transporter, DHA2 family, methylenomycin A resistance protein
gi|339626328|ref|NC_015757.1|:1517992-1518378	387	360	123	157.406	42.0872	-1.90303	Down	1.81e-42	1.25e-41	TPY_1613	-	-	-	-
gi|339626328|ref|NC_015757.1|:c1846970-1846299	672	89	30	22.4104	5.91164	-1.92254	Down	8.91e-12	2.71e-11	TPY_1931	-	-	-	-
gi|339626328|ref|NC_015757.1|:c3077644-3077363	282	101	34	60.6039	15.9656	-1.92444	Down	3.44e-13	1.29e-12	TPY_3329	-	-	-	-
gi|339626328|ref|NC_015757.1|:c1927597-1926755	843	304	102	61.0203	16.0224	-1.9292	Down	9.03e-37	6e-36	TPY_2019	-	GO:0016829//lyase activity	-	K01624//fructose-bisphosphate aldolase, class II [EC:4.1.2.13]
gi|339626328|ref|NC_015757.1|:c2984821-2984615	207	614	204	501.911	130.502	-1.94336	Down	3.21e-73	2.67e-72	TPY_3229	-	-	-	-
gi|339626328|ref|NC_015757.1|:883533-884807	1275	13574	4500	1801.47	467.367	-1.94654	Down	0	0	TPY_0940	-	-	-	K00113//glycerol-3-phosphate dehydrogenase subunit C [EC:1.1.5.3];K06911//
gi|339626328|ref|NC_015757.1|:2912627-2913649	1023	342	113	56.5691	14.6271	-1.95137	Down	8.94e-42	6.16e-41	TPY_3137	-	-	-	K07486//transposase
gi|339626328|ref|NC_015757.1|:2220687-2222396	1710	10351	3397	1024.27	263.06	-1.96113	Down	0	0	TPY_2390	-	-	-	K02035//peptide/nickel transport system substrate-binding protein
gi|339626328|ref|NC_015757.1|:626944-628026	1083	3624	1189	566.224	145.382	-1.96153	Down	0	0	TPY_0676	-	GO:0005488//binding;GO:0016491//oxidoreductase activity	GO:0008652//cellular amino acid biosynthetic process	K00052//3-isopropylmalate dehydrogenase [EC:1.1.1.85]
gi|339626328|ref|NC_015757.1|:3073413-3073721	309	2670	874	1462.11	374.549	-1.96483	Down	0	0	TPY_3322	-	GO:0003824//catalytic activity;GO:0051536//iron-sulfur cluster binding	-	K14578//naphthalene 1,2-dioxygenase system ferredoxin subunit;K05710//dioxygenase ferredoxin subunit
gi|339626328|ref|NC_015757.1|:1937144-1938085	942	600	195	107.778	27.4119	-1.97518	Down	3.86e-73	3.2e-72	TPY_2028	-	-	-	K02025//multiple sugar transport system permease protein
gi|339626328|ref|NC_015757.1|:c109807-108941	867	1087	353	212.148	53.9152	-1.97631	Down	4.27e-131	4.18e-130	TPY_0093	-	-	-	K15835//RpiR family transcriptional regulator, murPQ operon repressor
gi|339626328|ref|NC_015757.1|:1938085-1938918	834	416	135	84.4026	21.435	-1.97732	Down	2.54e-51	1.9e-50	TPY_2029	-	-	-	K02026//multiple sugar transport system permease protein
gi|339626328|ref|NC_015757.1|:c2961564-2960602	963	171	55	30.0468	7.56297	-1.99019	Down	3.16e-22	1.72e-21	TPY_3196	-	-	-	K01185//lysozyme [EC:3.2.1.17];K02020//molybdate transport system substrate-binding protein;K03791//putative chitinase
gi|339626328|ref|NC_015757.1|:c2984497-2983613	885	15959	5126	3051.34	766.993	-1.99216	Down	0	0	TPY_3228	GO:0016020//membrane	GO:0004659//prenyltransferase activity	GO:0006783//heme biosynthetic process	K02301//protoheme IX farnesyltransferase [EC:2.5.1.-]
gi|339626328|ref|NC_015757.1|:3273517-3273813	297	352	113	200.546	50.3823	-1.99295	Down	3.91e-44	2.75e-43	TPY_3535	-	-	-	-
gi|339626328|ref|NC_015757.1|:c646599-645514	1086	47	15	7.32313	1.82901	-2.00139	Down	3.77e-07	8.89e-07	TPY_0694	-	-	-	K06296//spore germination protein KB;K06311//spore germination protein
gi|339626328|ref|NC_015757.1|:548689-549819	1131	54	17	8.07904	1.99041	-2.02112	Down	4.14e-08	1.03e-07	TPY_0585	-	-	-	K06311//spore germination protein
gi|339626328|ref|NC_015757.1|:c2801117-2800752	366	108	33	49.9311	11.9396	-2.06419	Down	3.12e-15	1.48e-14	TPY_3015	-	-	-	-
gi|339626328|ref|NC_015757.1|:c2960602-2960147	456	86	26	31.9126	7.5503	-2.07952	Down	1.59e-12	5.28e-12	TPY_3195	-	-	-	-
gi|339626328|ref|NC_015757.1|:628023-629684	1662	5877	1773	598.347	141.265	-2.08258	Down	0	0	TPY_0677	-	GO:0005488//binding	-	K01652//acetolactate synthase I/II/III large subunit [EC:2.2.1.6]
gi|339626328|ref|NC_015757.1|:c485563-485267	297	5398	1620	3075.42	722.295	-2.09013	Down	0	0	TPY_0508	-	-	-	-
gi|339626328|ref|NC_015757.1|:c2879446-2878379	1068	1920	574	304.2	71.1699	-2.09568	Down	1.64e-248	1.87e-247	TPY_3092	-	-	-	K07284//sortase A [EC:3.4.22.70]
gi|339626328|ref|NC_015757.1|:2832701-2834167	1467	1596	477	184.09	43.057	-2.09609	Down	5.67e-207	6.28e-206	TPY_3046	-	-	-	K08166//MFS transporter, DHA2 family, methylenomycin A resistance protein;K03446//MFS transporter, DHA2 family, multidrug resistance protein B;K08169//MFS transporter, DHA2 family, multidrug resistance protein
gi|339626328|ref|NC_015757.1|:2831541-2832212	672	3232	946	813.824	186.414	-2.12621	Down	0	0	TPY_3044	-	-	-	K01628//L-fuculose-phosphate aldolase [EC:4.1.2.17]
gi|339626328|ref|NC_015757.1|:c1926564-1925485	1080	247	72	38.6992	8.82804	-2.13214	Down	3.12e-34	2.03e-33	TPY_2018	-	GO:0003824//catalytic activity	-	K01266//D-aminopeptidase [EC:3.4.11.19]
gi|339626328|ref|NC_015757.1|:c699562-699266	297	1422	412	810.162	183.695	-2.1409	Down	1e-189	1.08e-188	TPY_0746	-	-	-	K02612//ring-1,2-phenylacetyl-CoA epoxidase subunit PaaD;K03593//ATP-binding protein involved in chromosome partitioning
gi|339626328|ref|NC_015757.1|:c1409444-1407990	1455	4102	1187	477.047	108.03	-2.1427	Down	0	0	TPY_1489	-	GO:0016614//oxidoreductase activity, acting on CH-OH group of donors;GO:0005488//binding	GO:0008152//metabolic process	K00027//malate dehydrogenase (oxaloacetate-decarboxylating) [EC:1.1.1.38]
gi|339626328|ref|NC_015757.1|:1667486-1668439	954	3101	887	550.024	123.121	-2.15942	Down	0	0	TPY_1769	GO:0031224//intrinsic to membrane	-	GO:0051234//establishment of localization	K02033//peptide/nickel transport system permease protein
gi|339626328|ref|NC_015757.1|:357601-359577	1977	8661	2393	741.293	160.285	-2.20941	Down	0	0	TPY_0365	GO:0044425//membrane part	GO:0015077//monovalent inorganic cation transmembrane transporter activity;GO:0016491//oxidoreductase activity;GO:0005506//iron ion binding	GO:0006810//transport;GO:0055114//oxidation-reduction process;GO:0006091//generation of precursor metabolites and energy	K02827//cytochrome aa3-600 menaquinol oxidase subunit I [EC:1.10.3.12]
gi|339626328|ref|NC_015757.1|:1515998-1517995	1998	10975	3028	929.475	200.686	-2.21148	Down	0	0	TPY_1612	-	-	GO:0006810//transport	K08166//MFS transporter, DHA2 family, methylenomycin A resistance protein;K03446//MFS transporter, DHA2 family, multidrug resistance protein B;K08169//MFS transporter, DHA2 family, multidrug resistance protein
gi|339626328|ref|NC_015757.1|:1780932-1781213	282	81	22	48.6032	10.3307	-2.23411	Down	7.01e-13	2.45e-12	TPY_1874	-	-	GO:0009987//cellular process;GO:0044238//primary metabolic process	-
gi|339626328|ref|NC_015757.1|:c1928492-1927614	879	323	87	62.1788	13.1065	-2.24614	Down	3.48e-47	2.54e-46	TPY_2020	-	-	-	K00882//1-phosphofructokinase [EC:2.7.1.56];K00917//tagatose 6-phosphate kinase [EC:2.7.1.144];K00850//6-phosphofructokinase [EC:2.7.1.11]
gi|339626328|ref|NC_015757.1|:15595-16122	528	41	11	13.1395	2.75876	-2.25182	Down	3.16e-07	7.49e-07	TPY_0015	-	-	-	K02081//DeoR family transcriptional regulator, aga operon transcriptional repressor;K03436//DeoR family transcriptional regulator, fructose operon transcriptional repressor;K02444//DeoR family transcriptional regulator, glycerol-3-phosphate regulon repressor
gi|339626328|ref|NC_015757.1|:c1932008-1930731	1278	682	182	90.2988	18.858	-2.25953	Down	2.1e-98	1.89e-97	TPY_2023	-	GO:0003824//catalytic activity	-	K01222//6-phospho-beta-glucosidase [EC:3.2.1.86]
gi|339626328|ref|NC_015757.1|:c1039091-1038858	234	1142	304	825.807	172.034	-2.26311	Down	8.03e-164	8.36e-163	TPY_1113	GO:0044424//intracellular part	GO:0016782//transferase activity, transferring sulfur-containing groups	GO:0006399//tRNA metabolic process	K04085//tRNA 2-thiouridine synthesizing protein A [EC:2.8.1.-]
gi|339626328|ref|NC_015757.1|:534896-535177	282	229	60	137.409	28.1746	-2.28601	Down	1.19e-34	7.83e-34	TPY_0570	-	-	-	-
gi|339626328|ref|NC_015757.1|:c2285795-2285268	528	3467	896	1111.09	224.714	-2.30581	Down	0	0	TPY_2460	-	-	-	K16048//3-hydroxy-9,10-secoandrosta-1,3,5(10)-triene-9,17-dione monooxygenase subunit HsaB (Flavin:NADH reductase)
gi|339626328|ref|NC_015757.1|:c1037593-1036586	1008	16612	4252	2788.62	558.584	-2.31971	Down	0	0	TPY_1111	-	-	-	-
gi|339626328|ref|NC_015757.1|:3071998-3073413	1416	10654	2726	1273.15	254.928	-2.32023	Down	0	0	TPY_3321	-	-	GO:0031163	K09014//Fe-S cluster assembly protein SufB
gi|339626328|ref|NC_015757.1|:c1930710-1929376	1335	863	216	109.385	21.4254	-2.35202	Down	2.89e-130	2.8e-129	TPY_2022	-	GO:0016787//hydrolase activity	-	K07406//alpha-galactosidase [EC:3.2.1.22]
gi|339626328|ref|NC_015757.1|:1935812-1937140	1329	4083	1021	519.856	101.732	-2.35334	Down	0	0	TPY_2027	-	-	-	K02027//multiple sugar transport system substrate-binding protein
gi|339626328|ref|NC_015757.1|:3071562-3071993	432	1995	490	781.426	150.199	-2.37923	Down	9.34e-303	1.17e-301	TPY_3320	-	GO:0005488//binding	-	K04488//nitrogen fixation protein NifU and related proteins
gi|339626328|ref|NC_015757.1|:1515554-1515976	423	994	241	397.626	75.4453	-2.39791	Down	2.8e-153	2.83e-152	TPY_1611	-	-	-	K06075//MarR family transcriptional regulator, transcriptional regulator for hemolysin;K15973//MarR family transcriptional regulator, 2-MHQ and catechol-resistance regulon repressor
gi|339626328|ref|NC_015757.1|:c3031479-3029983	1497	6382	1544	721.379	136.578	-2.40103	Down	0	0	TPY_3274	GO:0016020//membrane	-	GO:0006810//transport	K03307//solute:Na+ symporter, SSS family
gi|339626328|ref|NC_015757.1|:3482138-3484135	1998	1194	285	101.12	18.8888	-2.42046	Down	8.43e-186	9.05e-185	TPY_3750	-	-	-	K05903//NADH dehydrogenase (quinone) [EC:1.6.99.5]
gi|339626328|ref|NC_015757.1|:c3441445-3440807	639	143	34	37.8672	7.04586	-2.4261	Down	8.91e-24	4.97e-23	TPY_3706	-	-	-	K11261//formylmethanofuran dehydrogenase subunit E [EC:1.2.99.5]
gi|339626328|ref|NC_015757.1|:c1929379-1928489	891	408	97	77.4838	14.4162	-2.42621	Down	7.14e-65	5.71e-64	TPY_2021	-	-	-	K00845//glucokinase [EC:2.7.1.2]
gi|339626328|ref|NC_015757.1|:c1038756-1037617	1140	26978	6413	4004.36	744.924	-2.42641	Down	0	0	TPY_1112	-	-	-	K00540//[EC:1.-.-.-];K00386//[EC:1.8.2.-]
gi|339626328|ref|NC_015757.1|:2282881-2283810	930	64	14	11.6446	1.99343	-2.54634	Down	5.25e-12	1.64e-11	TPY_2457	-	-	-	K01998//branched-chain amino acid transport system permease protein
gi|339626328|ref|NC_015757.1|:c2162961-2162371	591	170	37	48.6732	8.2903	-2.55363	Down	1.27e-29	7.81e-29	TPY_2309	-	-	-	K09017//TetR/AcrR family transcriptional regulator;K03577//TetR/AcrR family transcriptional regulator, acrAB operon repressor
gi|339626328|ref|NC_015757.1|:c2963769-2962816	954	369	80	65.4495	11.1045	-2.55924	Down	1.48e-62	1.17e-61	TPY_3200	-	-	-	-
gi|339626328|ref|NC_015757.1|:c3122846-3121956	891	1604	347	304.618	51.5712	-2.56236	Down	3.58e-266	4.26e-265	TPY_3380	-	-	-	-
gi|339626328|ref|NC_015757.1|:3070342-3071562	1221	8777	1875	1216.35	203.349	-2.58053	Down	0	0	TPY_3319	-	GO:0016740//transferase activity	GO:0008152//metabolic process	K11717//cysteine desulfurase / selenocysteine lyase [EC:2.8.1.7 4.4.1.16]
gi|339626328|ref|NC_015757.1|:111419-112954	1536	456	97	50.2345	8.3625	-2.58667	Down	7.86e-78	6.63e-77	TPY_0095	-	GO:0016829//lyase activity	GO:0008152//metabolic process	K01745//histidine ammonia-lyase [EC:4.3.1.3]
gi|339626328|ref|NC_015757.1|:c1039500-1039108	393	15191	3205	6540.67	1079.92	-2.59852	Down	0	0	TPY_1114	-	-	-	-
gi|339626328|ref|NC_015757.1|:c1581562-1580801	762	20	4	4.44123	0.695122	-2.67562	Down	9.01e-05	0.000179367	TPY_1680	GO:0044424//intracellular part	GO:0004175//endopeptidase activity;GO:0032559	GO:0019538//protein metabolic process	K01358//ATP-dependent Clp protease, protease subunit [EC:3.4.21.92];K04773//protease IV [EC:3.4.21.-]
gi|339626328|ref|NC_015757.1|:c2962803-2962576	228	20	4	14.8431	2.32317	-2.67562	Down	9.01e-05	0.000179465	TPY_3198	-	-	-	-
gi|339626328|ref|NC_015757.1|:c2290574-2289807	768	2901	563	639.168	97.074	-2.71904	Down	0	0	TPY_2464	-	GO:0003824//catalytic activity	-	K05921//5-oxopent-3-ene-1,2,5-tricarboxylate decarboxylase / 2-hydroxyhepta-2,4-diene-1,7-dioate isomerase [EC:4.1.1.68 5.3.3.-]
gi|339626328|ref|NC_015757.1|:c2960147-2959821	327	62	12	32.0828	4.85947	-2.72293	Down	1.78e-12	5.88e-12	TPY_3194	-	-	-	-
gi|339626328|ref|NC_015757.1|:2282028-2282888	861	21	4	4.1271	0.615195	-2.74601	Down	4.64e-05	9.53e-05	TPY_2456	-	-	-	K01997//branched-chain amino acid transport system permease protein
gi|339626328|ref|NC_015757.1|:356719-357585	867	2704	511	527.735	78.0472	-2.75739	Down	0	0	TPY_0364	GO:0016020//membrane	GO:0016679//oxidoreductase activity, acting on diphenols and related substances as donors	GO:0022904//respiratory electron transport chain	K02826//cytochrome aa3-600 menaquinol oxidase subunit II [EC:1.10.3.12]
gi|339626328|ref|NC_015757.1|:c2090928-2090767	162	16	3	16.7122	2.45223	-2.76873	Down	0.000384094	0.000720818	TPY_2223	-	-	-	-
gi|339626328|ref|NC_015757.1|:109957-111402	1446	1142	213	133.637	19.5059	-2.77633	Down	5.96e-208	6.62e-207	TPY_0094	-	-	GO:0006810//transport	K03457//nucleobase:cation symporter-1, NCS1 family
gi|339626328|ref|NC_015757.1|:c3074214-3073852	363	308	56	143.573	20.4285	-2.81313	Down	3.45e-58	2.67e-57	TPY_3323	-	-	GO:0009987//cellular process	K03091//RNA polymerase sporulation-specific sigma factor
gi|339626328|ref|NC_015757.1|:c2289792-2288305	1488	4374	792	497.398	70.482	-2.81908	Down	0	0	TPY_2463	-	GO:0016620//oxidoreductase activity, acting on the aldehyde or oxo group of donors, NAD or NADP as acceptor	GO:0008152//metabolic process	K00151//5-carboxymethyl-2-hydroxymuconic-semialdehyde dehydrogenase [EC:1.2.1.60]
gi|339626328|ref|NC_015757.1|:3478652-3480109	1458	1395	238	161.899	21.616	-2.90493	Down	3.38e-266	4.04e-265	TPY_3747	-	-	-	K12141//hydrogenase-4 component F [EC:1.-.-.-]
gi|339626328|ref|NC_015757.1|:c2288278-2286803	1476	3606	606	413.398	54.3678	-2.9267	Down	0	0	TPY_2462	-	GO:0016705//oxidoreductase activity, acting on paired donors, with incorporation or reduction of molecular oxygen;GO:0004497//monooxygenase activity;GO:0016627//oxidoreductase activity, acting on the CH-CH group of donors;GO:0016863//intramolecular oxidoreductase activity, transposing C=C bonds	GO:0019439//aromatic compound catabolic process	K00483//4-hydroxyphenylacetate-3-monooxygenase large chain [EC:1.14.14.9]
gi|339626328|ref|NC_015757.1|:3069083-3070345	1263	12733	1928	1705.91	202.143	-3.07709	Down	0	0	TPY_3318	-	-	-	K09015//Fe-S cluster assembly protein SufD
gi|339626328|ref|NC_015757.1|:2284506-2285228	723	593	89	138.786	16.3007	-3.08985	Down	1.22e-121	1.16e-120	TPY_2459	-	GO:0005488//binding	GO:0009987//cellular process	K01996//branched-chain amino acid transport system ATP-binding protein
gi|339626328|ref|NC_015757.1|:3273163-3273507	345	645	95	316.351	36.4637	-3.11699	Down	2.68e-133	2.65e-132	TPY_3534	-	-	-	-
gi|339626328|ref|NC_015757.1|:c2782344-2779531	2814	2969	428	178.531	20.1407	-3.14799	Down	0	0	TPY_2995	-	-	-	K09822//hypothetical protein
gi|339626328|ref|NC_015757.1|:c2291443-2290574	870	5842	823	1136.24	125.267	-3.18119	Down	0	0	TPY_2465	-	GO:0016829//lyase activity	GO:0009085//lysine biosynthetic process	K01714//dihydrodipicolinate synthase [EC:4.2.1.52]
gi|339626328|ref|NC_015757.1|:c2959810-2959352	459	30	4	11.0595	1.15399	-3.26059	Down	9.46e-08	2.32e-07	TPY_3193	-	-	-	-
gi|339626328|ref|NC_015757.1|:c1117891-1117670	222	735	97	560.226	57.8595	-3.27538	Down	4.5e-159	4.63e-158	TPY_1193	-	GO:0043566//structure-specific DNA binding	GO:0006259//DNA metabolic process	K06421//small acid-soluble spore protein D (minor alpha/beta-type SASP);K06418//small acid-soluble spore protein A (major alpha-type SASP);K06419//small acid-soluble spore protein B (major beta-type SASP)
gi|339626328|ref|NC_015757.1|:394045-394965	921	243	31	44.6452	4.45716	-3.32431	Down	1.86e-54	1.41e-53	TPY_0405	-	-	-	-
gi|339626328|ref|NC_015757.1|:3478023-3478655	633	323	41	86.343	8.57701	-3.33153	Down	5.39e-72	4.46e-71	TPY_3746	-	-	-	-
gi|339626328|ref|NC_015757.1|:c2693170-2692550	621	2812	346	766.218	73.7803	-3.37645	Down	0	0	TPY_2911	-	-	-	K01069//hydroxyacylglutathione hydrolase [EC:3.1.2.6]
gi|339626328|ref|NC_015757.1|:c535446-535174	273	581	71	360.116	34.4391	-3.38634	Down	4.53e-130	4.39e-129	TPY_0571	-	-	-	-
gi|339626328|ref|NC_015757.1|:c1414103-1413186	918	1523	179	280.728	25.8206	-3.44258	Down	0	0	TPY_1494	-	-	-	-
gi|339626328|ref|NC_015757.1|:c1933588-1932026	1563	1017	118	110.101	9.99721	-3.46116	Down	7.78e-231	8.77e-230	TPY_2024	-	-	-	K00854//xylulokinase [EC:2.7.1.17]
gi|339626328|ref|NC_015757.1|:c1853997-1853836	162	35	4	36.5579	3.26965	-3.48298	Down	2.66e-09	7.04e-09	TPY_1939	-	-	-	-
gi|339626328|ref|NC_015757.1|:2283800-2284504	705	115	13	27.6018	2.4418	-3.49875	Down	9.46e-28	5.63e-27	TPY_2458	-	GO:0017111//nucleoside-triphosphatase activity;GO:0000166//nucleotide binding	-	K01995//branched-chain amino acid transport system ATP-binding protein
gi|339626328|ref|NC_015757.1|:1410533-1411282	750	1532	173	345.642	30.545	-3.50027	Down	0	0	TPY_1491	-	-	-	K02018//molybdate transport system permease protein
gi|339626328|ref|NC_015757.1|:3068301-3069071	771	4173	444	915.846	76.2578	-3.58615	Down	0	0	TPY_3317	-	GO:0017111//nucleoside-triphosphatase activity;GO:0032559	GO:0031163;GO:0051234//establishment of localization;GO:0009207	K09013//Fe-S cluster assembly ATP-binding protein
gi|339626328|ref|NC_015757.1|:1409532-1410536	1005	9320	956	1569.2	125.964	-3.63894	Down	0	0	TPY_1490	-	-	-	K02061//putative sulfate transport system substrate-binding protein
gi|339626328|ref|NC_015757.1|:c2644767-2643589	1179	725	74	104.053	8.31139	-3.64608	Down	9.88e-173	1.04e-171	TPY_2863	-	-	-	K08224//MFS transporter, YNFM family, putative membrane transport protein
gi|339626328|ref|NC_015757.1|:1411263-1412180	918	2192	218	404.042	31.4463	-3.68354	Down	0	0	TPY_1492	GO:0044464//cell part	GO:0005215//transporter activity;GO:0016787//hydrolase activity	-	K02017//molybdate transport system ATP-binding protein [EC:3.6.3.29]
gi|339626328|ref|NC_015757.1|:1412177-1413205	1029	2893	263	475.731	33.8451	-3.81313	Down	0	0	TPY_1493	-	-	-	K03750//molybdopterin molybdotransferase [EC:2.10.1.1] K07219 putative molybdopterin biosynthesis protein;K07729//putative transcriptional regulator
gi|339626328|ref|NC_015757.1|:3078488-3079249	762	5159	457	1145.62	79.4176	-3.85052	Down	0	0	TPY_3332	-	GO:0003824//catalytic activity	-	K01069//hydroxyacylglutathione hydrolase [EC:3.1.2.6]
gi|339626328|ref|NC_015757.1|:c2880521-2879448	1074	6880	599	1083.96	73.8547	-3.87548	Down	0	0	TPY_3093	-	-	-	-
gi|339626328|ref|NC_015757.1|:3077743-3078195	453	3576	309	1335.76	90.3267	-3.88636	Down	0	0	TPY_3330	-	-	-	-
gi|339626328|ref|NC_015757.1|:3481581-3482141	561	574	44	173.132	10.3859	-4.05917	Down	2.73e-149	2.74e-148	TPY_3749	-	GO:0016491//oxidoreductase activity;GO:0005488//binding	-	K00540//[EC:1.-.-.-]
gi|339626328|ref|NC_015757.1|:127472-127777	306	120	9	66.3572	3.89473	-4.09066	Down	1.41e-32	9.05e-32	TPY_0110	-	-	-	K01069//hydroxyacylglutathione hydrolase [EC:3.1.2.6]
gi|339626328|ref|NC_015757.1|:3078205-3078453	249	951	70	646.264	37.2267	-4.11771	Down	8.43e-249	9.66e-248	TPY_3331	-	-	-	K03387//alkyl hydroperoxide reductase subunit F [EC:1.6.4.-];K03676//glutaredoxin 3
gi|339626328|ref|NC_015757.1|:c2645196-2644834	363	399	29	185.992	10.5791	-4.13596	Down	1.03e-105	9.4e-105	TPY_2864	-	-	-	-
gi|339626328|ref|NC_015757.1|:2693408-2694241	834	362	25	73.4465	3.96944	-4.20968	Down	2.86e-97	2.55e-96	TPY_2912	-	-	-	K07090//
gi|339626328|ref|NC_015757.1|:133107-134084	978	2885	190	499.155	25.7259	-4.27819	Down	0	0	TPY_0115	-	-	-	K07308//anaerobic dimethyl sulfoxide reductase subunit C (DMSO reductase anchor subunit)
gi|339626328|ref|NC_015757.1|:3121298-3121906	609	6059	393	1683.5	85.4537	-4.30017	Down	0	0	TPY_3379	-	GO:0003824//catalytic activity	-	K15634//probable phosphoglycerate mutase [EC:5.4.2.1];K02226//alpha-ribazole phosphatase [EC:3.1.3.73]
gi|339626328|ref|NC_015757.1|:3480159-3481562	1404	1366	86	164.631	8.11124	-4.34317	Down	0	0	TPY_3748	-	GO:0003824//catalytic activity	-	K00540//[EC:1.-.-.-];K00329//NADH dehydrogenase [EC:1.6.5.3]
gi|339626328|ref|NC_015757.1|:1207255-1207617	363	49197	2620	22933	955.764	-4.58463	Down	0	0	TPY_1287	-	-	-	-
gi|339626328|ref|NC_015757.1|:3476931-3478007	1077	2627	125	412.737	15.3692	-4.74711	Down	0	0	TPY_3745	-	-	-	K12138//hydrogenase-4 component C [EC:1.-.-.-];K12139//hydrogenase-4 component D [EC:1.-.-.-];K15829//formate hydrogenlyase subunit 4
gi|339626328|ref|NC_015757.1|:132528-133082	555	1656	60	504.889	14.3157	-5.14029	Down	0	0	TPY_0114	-	GO:0016491//oxidoreductase activity;GO:0051536//iron-sulfur cluster binding;GO:0043169//cation binding	-	K00184//molybdopterin oxidoreductase, iron-sulfur binding subunit [EC:1.2.7.-]
gi|339626328|ref|NC_015757.1|:2764067-2765071	1005	17314	553	2915.14	72.8643	-5.32221	Down	0	0	TPY_2981	-	-	-	-
gi|339626328|ref|NC_015757.1|:129532-132420	2889	5453	149	319.386	6.82959	-5.54736	Down	0	0	TPY_0113	-	GO:0005488//binding	-	K00183//molybdopterin oxidoreductase, molybdopterin binding subunit [EC:1.2.7.-]
gi|339626328|ref|NC_015757.1|:459406-459978	573	10	0	2.95307	0	-11.528	Down	0.000233506	0.00044741	TPY_0475	-	-	-	-
gi|339626328|ref|NC_015757.1|:c1853828-1853610	219	15	0	11.5898	0	-13.5006	Down	3.81e-06	8.46e-06	TPY_1938	-	-	-	-
